# Supplementary material for: Muroid rodent phylogenetics: 900-species tree reveals increasing diversification rates
Source: PLoS One. 2017 Aug 16;12(8):e0183070. doi: 10.1371/journal.pone.0183070 (PMC5559066; doi:10.1371/journal.pone.0183070)
Supplement: S1 File — Scale bar equals probability of substitution. (TRE) [file pone.0183070.s009.tre]

#NEXUS
begin taxa;
	dimensions ntax=384;
	taxlabels
	'Sicista_tianshanica.AP5.cm'
	Zapus_princeps_FMNH163053
	Napeozapus_insignis_H678
	Allactaga_siberica_USNM449152
	'Cannomys_badius_69096.AP5.cn'
	Tachyoryctes_akoliae
	Tachyoryctes_audax_FMNH190310
	Myospalax_aspalax_MSB100533
	Tylomys_watsoni_USNM_464885
	Ototylomys_phyllotis_F35529
	Hodomys_alleni_2744GOS
	Xenomys_nelsoni_TK28546
	'Neotoma_floridana_OK107.AP5.cn'
	Neotoma_micropus_TK116316
	Neotoma_albigula_albigula_MVZ197066
	Neotoma_macrotis_MVZ196550
	Neotoma_devia_MVZ197117
	Neotoma_bryanti_intermedia_MVZ195972
	Neotoma_lepida_TK119266
	Neotoma_mexicana_TK122944
	Neotoma_stephensi_stephensi_MVZ197173
	Ochrotomys_nuttalli_aureolus_CM106431
	'Baiomys_taylori_49296.AP5.cn'
	Scotinomys_teguina_JMB
	Scotinomys_harrisi_MVZ15533
	Scotinomys_xerampulinus_LSUMZ25166
	'Habromys_lepturus_JMU.AP5.cn'
	Peromyscus_leucopus_OK14
	Peromyscus_gossypinus_LSUMZ2678
	Peromyscus_californicus_MVZ1996
	Peromyscus_eremicus_LSUMZ34364
	Peromyscus_fraterculus_USNM569216
	Peromyscus_aztecus_LSUMZ25106
	Peromyscus_crinitus_MVZ217321
	Peromyscus_levipes_MVZ_15952
	Peromyscus_boylii_boylii_MVZ_216481
	Neotomodon_alstoni_MSB418171
	Peromyscus_attwateri_SNOMNH3337
	Peromyscus_difficilis_LSUMZ_36247
	Peromyscus_truei_truei_MVZ_197293
	Onychomys__torridus_MVZ206851
	Reithrodontomys_creper_JMD
	Reithrodontomys_gracilis_JMRg13
	Reithrodontomys_spectabilis
	Reithrodontomys_microdon_JM8a
	Reithrodontomys_mexicanus_HQ269527
	Reithrodontomys_megalotis_CMC1072
	Reithrodontomys_sumichrasti
	Reithrodontomys_fulvescens_OK32
	Reithrodontomys_humulis_SNOMNH3
	Isthmomys_pirrensis_LSUMZ25441
	Rheomys_raptor_hartmanni_159017
	Sigmodon_alstoni_AMCC_11296
	Sigmodon_fulviventer_TK72392
	Sigmodon_arizonae_MSB54086
	Sigmodon_alleni_TK150546
	Sigmodon_ochrognathus_TK48160
	Sigmodon_mascotensis_TK150550
	Sigmodon_toltecus_TK136997
	'Sigmodon_hispidus.AP5.cn'
	Neotomys_ebriosus_JSB506
	Euneomys_mordax_MVZ202625
	Euneomys_chinchilloides_LBO18b
	'Reithrodon_auritus_182707.AP5.cn'
	'Reithrodon_sp._REITH7_09.AP'
	'Punomys_kofordi_VPT1890.AP5.cn'
	Rhagomys_longilingua_FMNH175218
	Thomasomys_aureus_170076
	'Rhipidomys_macconelli.AP5.cn'
	Rhipidomys_venustus_AMNH24865
	Rhipidomys_venezuelae_AMNH24857
	Rhipidomys_macrurus_MVZ197543
	Rhipidomys_nitela_MVZ_197548
	Rhipidomys_masticalis_MVZ193037
	Rhipidomys_leucodactylus_MVZ190590
	Thomasomys_notatus_MVZ166706
	Thomasomys_caudivarius_27680
	Thomasomys_macrotis_LSUMZ27287
	Thomasomys_paramorum_TK104764
	Thomasomys_baeops_268146
	Thomasomys_onkiro_USNM582124
	'Thomasomys_daphnae171501.AP5.cn'
	Juliomys_pictipes_MVZ_182079
	Oxymycterus_paramensis_SNOMNH34
	Juscelinomys_huanchacae_USNM584508
	Oxymycterus_hiska_171518
	'Oxymycterus_dasytrichus_MVZ183127.tm'
	Oxymycterus_rufus_SNOMNH30079
	Oxymycterus_josei_MVZ193035
	Oxymycterus_hispidus_193008
	Oxymycterus_amazonicus_USNM_549815
	Oxymycterus_nasutus182701
	'Oxymycterus_delator_MVZ197931.tm'
	'Necromys_amoenus_172877.AP5.cn'
	Necromys_lenguarum_USNM584521
	'Akodon_mimus_171752.AP5.cn'
	Akodon_azarae_TK49098
	Akodon_montensis_MVZ197459
	'Akodon_cursor_MVZ_182072.AP5.cn'
	'Thaptomys_nigrita_183040.AP5.cn'
	Akodon_juninensis_MVZ173038
	'Akodon_boliviensis_162754.AP5.cn'
	Akodon_toba_SNOMNH37447
	'Akodon_kofordi_MVZ171670.AP5.cn'
	Akodon_dolores_SNOMNH36058
	'Akodon_lutescens_lutescens_M.cn'
	Akodon_iniscatus_SNOMNH23611
	'Akodon_torques_171720.AP5.cn'
	Akodon_mollis_TK104487
	Akodon_simulator_SNOMNH30014
	'Akodon_dayi_USNM584504.AP5.cn'
	Akodon_aerosus_baliolus_MVZ172847
	Akodon_spegazzinii_SNOMNH36501
	Kunsia_tomentosus_USNM584516
	Scapteromys_tumidus_MVZ183267
	'Lenoxus_apicalis_171512.AP5.cn'
	Brucepattersonius_igniventris_MVZ183250
	Chinchillula_sahamae_VPT1825
	'Abrothrix_longipilis.AP5.cn'
	Abrothrix_olivaceus_beatus_MVZ182589
	'Geoxus_valdivianus154601.AP5.cn'
	'Notiomys_edwardsii_163017.AP5.cn'
	Chelemys_macronyx_155800
	Wiedomys_pyrrhorhinos_LC43
	'Delomys_dorsalis_182789.AP5.tm'
	Andalgalomys_roigi_SNOMNH_30015
	Andalgalomys_pearsoni_MSB_55245
	'Calomys_lepidus_162785.AP5.cn'
	Calomys_laucha_UWBM72276
	Calomys_musculinus_UWBM72233
	'Calomys_callosus_13009.AP5.cn'
	'Calomys_sorellus_MVZ_171542.cn'
	Phyllotis_bonariensis_SA02
	'P._x._xanthopygus_1324'
	Phyllotis_magister_107691_A
	Phyllotis_darwini_NK_27557
	Phyllotis_limatus_ORB_34_B
	Eligmodontia_moreni_SNOMNH34610
	Eligmodontia_puerulus_SNOMNH347
	Eligmodontia_morgani_elegans_MVZ182670
	Phyllotis_andium_ORB_125
	Phyllotis_gerbillus_ORB_58
	Phyllotis_amicus_10787_A
	Auliscomys_sublimis_FMNH162764
	Auliscomys_pictus_VPT1882
	Salinomys_delicatus_SNOMNH23602
	Phyllotis_osilae_22887
	Graomys_domorum_MSB55291
	'Graomys_griseoflavusPY03.AP5.cn'
	Graomys_centralis_PY_06
	Loxodontomys_micropus_EPUOO
	Tapecomys_wolffsohni_MSB63364
	Scolomys_juruaense_MVZ183165
	Oecomys_catherinae_MVZ20098
	Oecomys_paricola_MVZ198000
	Euryoryzomys_nitidus_TK14571
	Nephelomys_albigularis_LSUMZ26987
	'Nephelomys_livipes_MVZ166680.cn'
	Hylaemys_megacephalus_MVZ_197525
	Hylaeamys_acritus_USNM597572
	Hylaemys_laticeps_MVZ197606
	Hylaemys_yunganus_TK73788
	Handleyomys_melanotis_TK101719
	Handleyomys_rostratus_TK113553
	Handleyomys_alfaroi_TK136066_A
	Handleyomys_saturatior_TK113513
	'Zygodontomys_brevicauda.1130'
	'Neacomys_musseri_MVZ193763.AP5.cn'
	'Neacomys_spinosus155015.AP5.cn'
	'Neacomys_minutus_MVZ_193750.AP5.cn'
	Microryzomys_minutus_MVZ173975
	Pseudoryzomys_simplex_MSB80490
	Holochilus_sciurus_MVZ_193733
	Cerradomys_subflavus_197868
	Cerradomys_scottii_USNM584584
	Oryzomys_couesi_CNMA41027
	'Oryzomys_palustris_NBH2054.AP5.cn'
	Melanomys_cf_idoneus_25552
	Sigmodontomys_alfari_449895
	Melanomys_chrysomelas_USNM_464387
	'Nectomys_squamipes192933.AP5.cn'
	'Nectomys_apicalis_166700.AP5.cn'
	Nesoryzomys_indefessus_MVZ145384
	Cerradomys_maracajuensis_USNM584575
	Sooretamys_ratticeps_MVZ_192961
	Sooretamys_angouya_MVZ182806
	Oligoryzomys_longicaudatus_MVZ155842
	Oligoryzomys_destructor_SNOMNH3
	Oligoryzomys_fulvescens_MVZ155316
	Oligoryzomys_microtis_MVZ190440
	'Oligoryzomys_eliurus_MVZ_183.tm'
	Cricetulus_kamensis_USNM449165
	Mesocricetus_auratus
	Cricetulus_migratorius_MVZ_191941
	Cricetus_cricetus_MVZ155880
	Mircrotus_pinetorum_SNOMNH37823
	Microtus_californicus_mariposae_MVZ2074
	Microtus_agrestis_MVZ_159217
	Microtus_socialis_MVZ198799
	Volemys_musseri_UWB_75266
	Microtus_kikuchii_MVZ201001new
	Microtus_ochrogaster_TK123149
	Microtus_montanus_nanus_FMNH145964
	Microtus_longicaudus_sierrae_MVZ196704
	Lemmiscus_curtatus_MVZ208364
	Microtus_oeconomus_UAM311219
	'Lemmus_sibricus_UWBM39305.A'
	Synaptomys_cooperi_USNM568611
	Arborimus_albipes_UWBM79504
	Phenacomys_intermedius_MVZ201914
	Myodes_californicus_mazama_MVZ208823
	'Myodes_glareolus_MVZ_179108.AP5.cn'
	'Eothenomys_inez.UWBM75284'
	Eothenomys_eva_UWBM75247
	Eothenomys_miletus_CAS29092
	Eothenomys_melanogaster_MVZ180931
	Dicrostonyx_hudsonius_CN96670
	Neofiber_alleni_USNM568085
	Ondatra_zibethicus
	Ellobius_talpinus_Ron_adkin
	Lophiomys_imhausi_Do111
	Phloeomys_sp_931040
	'Batomys_granti_EAR_1822.AP5.cn'
	'Micromys_minutus_HS1148.AP5.cn'
	'Millardia_kathleenae.AP5.cn'
	'Aethomys_namaquensis_RA12.AP5.cn'
	Parotomys_brantsii_H656
	Grammomys_ibeanus_FMNH151235
	Grammomys_macmillani_FMNH155381
	Grammomys_surdadster_CM102656
	Dasymys_incomtus_ABTC65735
	Rhabdomys_pumilio_RA23
	Arvicanthis_neumanni_H894
	Lemniscomys_barbarus_CM_102462
	Arvicanthis_dembeensis_CN102431
	Hybomys_univattus_CM_108044
	Oenomys_hypoxanthus_CM102549
	Stochomys_longicaudatus_CM108122
	Thallomys_nigricauda_CAS28624
	Vandeleuria_oleracea
	Chiropodomys_gliroides_AMCC101587
	Anisomys_imitator_ABTC45107
	Mammelomys_lanosus_ABTC47208
	'Chiruromys_vates_160658.AP5.cn'
	Leptomys_elegans_ABTC45741
	Pseudohydromys_ellermani_ABTC43920
	Xeromys_myoides_ABTC_30709
	Parahydromys_asper_ABTC45798
	Hydromys_chrysogaster_ABTC_45619
	Solomys_salebrosus_ABTC_64864
	Solomys_ponceleti_AMSM21863
	Melomys_lutillus_ABTC08393
	Melomys_capensis_AMSM15847
	'Melomys_cervinipes_Mc1Davies.AP5.cn'
	Melomys_burtoni_SAR1
	Melomys_rubicola_SAMAM13255
	Melomys_leucogaster_AMSM16339
	Melomys_rufescens_ABTC43071
	Paramelomys_platyops_MVZ141054
	Paramelomys_rubex_AMSM12645
	Paramelomys_levipes_160736
	Uromys_caudimaculatus_MVZ193100
	Uromys_hadrourus_UH1
	Leporillus_conditor_ABTC13335
	Mesembriomys_gouldii_ABTC07412
	'Leggadina_forresti_36085.AP5.cn'
	Zyzomys_argurus_ABTC07908
	'Mastacomys_fuscus_ABTC_07354.cn'
	Notomys_fuscus_ABTC34070_Ap
	Macruoromys_major_ABTC_43909
	Archboldomys_luzonensis_EAR_1826
	Rhynchomys_isarogensis_EAR_1857
	Chrotomys_gonzalesi
	Apomys_musculus_1834
	Apomys_hylocoetes_148149new
	Apomys_caminguensis_154816
	Apomys_insignis_147084
	Apomys_microdon_3963
	Apomys_brownorum_183497
	Apomys_banahao_179456
	Apomys_sacobianus_212562
	Apomys_magnus_183573
	Apomys_aurorae_190921
	Apomys_sierrae_191232
	Apomys_zambalensis_178296
	Apomys_minganensis_190781
	Apomys_abrae_193876
	Apomys_datae_167243
	Apomys_gracilirostris_646
	Hyomys_goliath_ABTC42697
	Pogonomys_macrourus_ABTC43144
	Pogonomys_loriae_dryas_160668
	Mallomys_rothschildi_ABTC47402
	'Abeomelomys_sevia_161033.AP5.cn'
	Maxomys_bartelsii_ABTC48063
	Maxomys_whiteheadi_LSUMZ_M5122
	'Melasmohrix_naso_ABTC_65765.AP5.cn'
	Tateomys_rhinogradoides_ABTC65766
	Rattus_exulans_80010
	Rattus_sikkimensis_AMNH2723
	'Rattus_norvegicus__Rattus.AP5.cn'
	Rattus_tiomanicus_USNM_590331
	'Diplothrix_legata_HS1163.AP5.cn'
	Berylmys_bowersi_MVZ186482
	Paruromys_dominator_ABTC65763
	'Sundamys_muelleri_MVZ_192334.tm'
	Bunomys_andrewsi
	Rattus_novaeguinae_ABTC_46853
	Rattus_praetor_USNM_580077
	Rattus_villosissimus_ABTC_00549
	Rattus_verecundus_ABTC_43425
	'Rattus_leucopus_160771.AP5.cn'
	Niviventer_andersoni_USNM57435
	Niviventer_excelsior_USNM574373
	Margaretamys_elegans_MSB93144
	'Leopoldamys_sabanus.AP5.cn'
	Leopoldamys_edwardsi_MVZ186501
	Chiromyscus_chiropus_ABTC69097
	Niviventer_cremoriventer_F35796
	Niviventer_confucianus_574365
	Niviventer_culteratus_MVZ18068
	Niviventer_fulvescens_AMNH27424
	Niviventer_langbiansis_AMNH2724
	'Dacnomys_millardi_MVZ_186519.AP5.cn'
	Tokudaia_osimensis_HS1162
	Apodemus_flavicollis_MVZ_181468
	Apodemus_agrarius_MVZ_159220
	Apodemus_semotus_MVZ180489
	Apodemus_draco_USNM574338
	Apodemus_mysticinus_SP7861
	Mus_caroli_AMNH275650
	'Mus_pahari_AMCC_110800.AP5'
	Mus_cookii_USNM_583802
	Mus_familus_RonAdkinsSample
	'Mus_musculus_MUS.AP5.cn'
	Mus_spicilegus_MVZ192264
	'Mus_spretus_MVZ_155909.AP5.cn'
	Colomys_goslingi_CN102451
	Zelotomys_hildegrardea_CM102659
	Mastomys_natalensis_FMNH166943
	Praomys_misonnei_FMNH149576seco
	Praomys_elator_CM108158
	Praomys_tullbergi_CM108199
	Praomys_jacksoni_CM_102583
	Hylomyscus_alleni_CM108090
	Hylomyscus_parvus_CM_108106
	'Malacomys_longipes_CM_108118.cn'
	Gerbilliscus_robustus_158105
	Gerbillurus_tytonis_RA_08_A
	Gerbillurus_vallianus_H675
	Gerbillurus_setzeri_TK_32329
	Desmodillus_auricularis_RA1
	Sekeetamys_calurus_RonAdkin
	Taterillus_emini__CM_102330
	Meriones_tristrami_TK25568
	Meriones_crassus_TK25637
	Meriones_persicus_MVZ_19197
	Meriones_unguiculatus_TK_20
	Psammomys_obesus_TK40892
	Gerbillus_nanus_MVZ_192048
	Dipodillus_simoni_TK_40877
	Dipodillus_campestris_TK_40900
	Dipodillus_dasyurus_TK_25570
	Gerbillus_gerbillus_gerbill__CM113822
	Uranomys_ruddi_CM113723
	Brachytarsomys_albicauda_USNM44
	Eliurus_grandidieri_AMNH275218
	Eliurus_tanala_USNM448908
	'Eliurus_minor_TRA241.Ap5.cm'
	Eliurus_myoxinus_AMNH275399
	Gymnuromys_roberti_USNM449001
	Petromyscus_monticularis_RA14
	'Delanymys_brooksi_JCK_3091.AP5.cn'
	Cricetomys_emini_FMNH_160394
	Cricetomys_gambianus_166654
	Saccostomus_capestris_ABTC65838
	Malacothrix_typica_TM39370
	Dendromus_mesomelas_FMNH161269
	Dendromus_insignis_percivali_FM
	Monticolomys_275217
	Hypogeomys_antimena_MOR149
	Brachyuromys_betsiloensis_USNM449216
	Nesomys_rufus_USNM448955
	'Calomyscus_sp._MVZ191923.AP'
;
end;
begin trees;
	tree tree_1 = [&R] (('Sicista_tianshanica.AP5.cm':0.047817753105995,((Zapus_princeps_FMNH163053:0.005925194948996489,Napeozapus_insignis_H678:0.012191830889597542):0.09365091174536458,Allactaga_siberica_USNM449152:0.080243347943409):0.02310512172274453):0.0857684415530696,((('Cannomys_badius_69096.AP5.cn':0.04200811869550904,(Tachyoryctes_akoliae:1.78114437607257E-6,Tachyoryctes_audax_FMNH190310:…
end;
begin figtree;
	set appearance.backgroundColorAttribute="Default";
	set appearance.backgroundColour=#-1;
	set appearance.branchColorAttribute="User selection";
	set appearance.branchLineWidth=1.0;
	set appearance.branchMinLineWidth=0.0;
	set appearance.branchWidthAttribute="Fixed";
	set appearance.foregroundColour=#-16777216;
	set appearance.selectionColour=#-2144520576;
	set branchLabels.colorAttribute="User selection";
	set branchLabels.displayAttribute="Branch times";
	set branchLabels.fontName="sansserif";
	set branchLabels.fontSize=8;
	set branchLabels.fontStyle=0;
	set branchLabels.isShown=false;
	set branchLabels.significantDigits=4;
	set layout.expansion=0;
	set layout.layoutType="RECTILINEAR";
	set layout.zoom=0;
	set legend.attribute=null;
	set legend.fontSize=10.0;
	set legend.isShown=false;
	set legend.significantDigits=4;
	set nodeBars.barWidth=4.0;
	set nodeBars.displayAttribute=null;
	set nodeBars.isShown=false;
	set nodeLabels.colorAttribute="User selection";
	set nodeLabels.displayAttribute="Node ages";
	set nodeLabels.fontName="sansserif";
	set nodeLabels.fontSize=8;
	set nodeLabels.fontStyle=0;
	set nodeLabels.isShown=false;
	set nodeLabels.significantDigits=4;
	set nodeShape.colourAttribute=null;
	set nodeShape.isShown=false;
	set nodeShape.minSize=10.0;
	set nodeShape.scaleType=Width;
	set nodeShape.shapeType=Circle;
	set nodeShape.size=4.0;
	set nodeShape.sizeAttribute=null;
	set polarLayout.alignTipLabels=false;
	set polarLayout.angularRange=0;
	set polarLayout.rootAngle=0;
	set polarLayout.rootLength=100;
	set polarLayout.showRoot=true;
	set radialLayout.spread=0.0;
	set rectilinearLayout.alignTipLabels=false;
	set rectilinearLayout.curvature=0;
	set rectilinearLayout.rootLength=100;
	set scale.offsetAge=0.0;
	set scale.rootAge=1.0;
	set scale.scaleFactor=1.0;
	set scale.scaleRoot=false;
	set scaleAxis.automaticScale=true;
	set scaleAxis.fontSize=8.0;
	set scaleAxis.isShown=false;
	set scaleAxis.lineWidth=1.0;
	set scaleAxis.majorTicks=1.0;
	set scaleAxis.origin=0.0;
	set scaleAxis.reverseAxis=false;
	set scaleAxis.showGrid=true;
	set scaleBar.automaticScale=true;
	set scaleBar.fontSize=10.0;
	set scaleBar.isShown=true;
	set scaleBar.lineWidth=1.0;
	set scaleBar.scaleRange=0.0;
	set tipLabels.colorAttribute="User selection";
	set tipLabels.displayAttribute="Names";
	set tipLabels.fontName="sansserif";
	set tipLabels.fontSize=3;
	set tipLabels.fontStyle=0;
	set tipLabels.isShown=true;
	set tipLabels.significantDigits=4;
	set trees.order=true;
	set trees.orderType="decreasing";
	set trees.rooting=false;
	set trees.rootingType="User Selection";
	set trees.transform=false;
	set trees.transformType="cladogram";
end;
