# Supplementary material for: Muroid rodent phylogenetics: 900-species tree reveals increasing diversification rates
Source: PLoS One. 2017 Aug 16;12(8):e0183070. doi: 10.1371/journal.pone.0183070 (PMC5559066; doi:10.1371/journal.pone.0183070)
Supplement: S2 File — Scale bar equals probability of substitution. (TRE) [file pone.0183070.s010.tre]

#NEXUS
begin taxa;
	dimensions ntax=165;
	taxlabels
	Abeomelomys_sevia
	Mallomys_rothschildi
	Mammelomys_lanosus
	Lorentzimys_nouhuysi
	Apomys_datae
	Apomys_hylocoetes
	Archboldomys_luzonensis
	Rhynchomys_isarogensis
	Pogonomys_loriae
	Pogonomys_macrourus
	Conilurus_penicillatus
	Mesembriomys_gouldii
	Leporillus_conditor
	Melomys_rufescens
	Solomys_salebrosus
	Paramelomys_levipes
	Leggadina_forresti
	Mastacomys_fuscus
	Pseudomys_australis
	Zyzomys_argurus
	Hydromys_chrysogaster
	Parahydromys_asper
	Leptomys_elegans
	Pseudohydromys_ellermani
	Xeromys_myoides
	Hyomys_goliath
	Macruromys_major
	Chiropodomys_gliroides
	Aethomys_namaquensis
	Grammomys_ibeanus
	Grammomys_macmillani
	Arvicanthis_neumanni
	Lemniscomys_barbarus
	Rhabdomys_pumilio
	Dasymys_incomtus
	Hybomys_univittatus
	Stochomys_longicaudatus
	Oenomys_hypoxanthus
	Otomys_angoniensis
	Parotomys_brantsii
	Apodemus_agrarius
	Apodemus_mystacinus
	Tokudaia_osimensis
	Malacomys_longipes
	Mastomys_erythroleucus
	Mastomys_hildebrandti
	Zelotomys_hildegardeae
	Praomys_jacksoni
	Praomys_tullbergi
	Mus_musculus
	Vandeleuria_oleracea
	Berylmys_bowersi
	Bunomys_chrysocomus
	Paruromys_dominator
	Diplothrix_legata
	Rattus_norvegicus
	Rattus_giluwensis
	Rattus_villosissimus
	Rattus_sordidus
	Rattus_novaeguineae
	Rattus_leucopus
	Rattus_verecundus
	Sundamys_muelleri
	Chiromyscus_chiropus
	Dacnomys_millardi
	Leopoldamys_sabanus
	Niviventer_cremoriventer
	Niviventer_culteratus
	Maxomys_bartelsii
	Maxomys_surifer
	Micromys_minutus
	Batomys_granti
	Phloeomys_sp
	Acomys_ignitus
	Deomys_ferrugineus
	Lophuromys_aquilus
	Uranomys_ruddi
	Desmodillius_auricularis
	Gerbillurus_vallinus
	Tatera_robusta
	Gerbillus_gerbillus
	Taterillus_emini
	Meriones_shawi
	Abrothrix_andinus
	Abrothrix_longipilis
	Abrothrix_jelskii
	Geoxus_valdivianus
	Notiomys_edwardsii
	Juliomys_pictipes
	Andalgalomys_pearsoni
	Auliscomys_sublimis
	Tapecomys_wolffsohni
	Phyllotis_xanthopygus
	Phyllotis_osilae
	Graomys_griseoflavus
	Calomys_callosus
	Calomys_lepidus
	Andinomys_edax
	Punomys_kofordi
	Euneomys_chinchilloides
	Irenomys_tarsalis
	Akodon_mimus
	Akodon_torques
	Thaptomys_nigrita
	Necromys_amoenus
	Oxymycterus_nasutus
	Brucepattersonius_igniventris
	Lenoxus_apicalis
	Melanomys_chrysomelas
	Sigmodontomys_alfari
	Nectomys_squamipes
	Oryzomys_couesi
	Oryzomys_palustris
	Oecomys_superans
	Transandinomys_talamancae
	Oligoryzomys_fulvescens
	Zygodontomys_brevicauda
	Reithrodon_auritus
	Rhipidomys_macconnelli
	Rhipidomys_masticalis
	Thomasomys_aureus
	Thomasomys_caudivarius
	Sigmodon_alstoni
	Sigmodon_arizonae
	Sigmodon_hispidus
	Nyctomys_sumichrasti
	Ototylomys_phyllotis
	Tylomys_nudicaudus
	Habromys_lepturus
	Peromyscus_leucopus
	Neotomodon_alstoni
	Reithrodontomys_fulvescens
	Scotinomys_teguina
	Ochrotomys_nutali
	Hodomys_alleni
	Xenomys_nelsoni
	Neotoma_floridana
	Myodes_gapperi
	Myodes_glareolus_JF930108
	Myodes_rutilus_JF930113
	Myodes_rufocanus_AY133336
	Microtus_pennsylvanicus
	Synaptomys_cooperi
	Ondatra_zibethicus
	Cricetus_cricetus
	Mesocricetus_auratus
	Phodopus_sungorus
	Beamys_hindei
	Cricetomys_gambianus
	Saccostomus_campestris
	Dendromus_mesomelas
	Malacothrix_typica
	Steatomys_krebsi
	Delanymys_brooksi
	Petromyscus_monticularus
	Brachyuromys_betsileoensis
	Nesomys_rufus
	Gymnuromys_roberti
	Calomyscus_sp
	Cannomys_badius
	Tachyoryctes_splendens
	Myospalax_aspalax
	Nannospalax_ehrenbergi_JN414208
	Allactaga_sibirica
	Napaeozapus_insignis
;
end;
begin trees;
	tree Tree_1 = [&R] ((((((((((((((((Abeomelomys_sevia:0.0146383,(Mallomys_rothschildi:0.01129907,Mammelomys_lanosus:0.02348905):0.0):0.00402202,Lorentzimys_nouhuysi:0.04197375):2.25E-6,(((Apomys_datae:0.00847782,Apomys_hylocoetes:0.01016947):0.01847673,(Archboldomys_luzonensis:0.01253967,Rhynchomys_isarogensis:0.0157248):0.00222879):0.0120451,(Pogonomys_loriae:0.01202938,Pogonomys_macrourus:0.0172…
	tree Tree_2 = [&R] ((((((((((((((((Abeomelomys_sevia:0.0146383,(Mallomys_rothschildi:0.01129907,Mammelomys_lanosus:0.02348905):0.0):0.00402202,Lorentzimys_nouhuysi:0.04197375):2.25E-6,(((Apomys_datae:0.00847782,Apomys_hylocoetes:0.01016947):0.01847673,(Archboldomys_luzonensis:0.01253967,Rhynchomys_isarogensis:0.0157248):0.00222879):0.0120451,(Pogonomys_loriae:0.01202938,Pogonomys_macrourus:0.0172…
	tree Tree_3 = [&R] ((((((((((((((((Abeomelomys_sevia:0.0146383,(Mallomys_rothschildi:0.01129907,Mammelomys_lanosus:0.02348905):0.0):0.00402202,Lorentzimys_nouhuysi:0.04197375):2.25E-6,(((Apomys_datae:0.00847782,Apomys_hylocoetes:0.01016947):0.01847673,(Archboldomys_luzonensis:0.01253967,Rhynchomys_isarogensis:0.0157248):0.00222879):0.0120451,(Pogonomys_loriae:0.01202938,Pogonomys_macrourus:0.0172…
	tree Tree_4 = [&R] ((((((((((((((((Abeomelomys_sevia:0.0146383,(Mallomys_rothschildi:0.01129907,Mammelomys_lanosus:0.02348905):0.0):0.00402202,Lorentzimys_nouhuysi:0.04197375):2.25E-6,(((Apomys_datae:0.00847782,Apomys_hylocoetes:0.01016947):0.01847673,(Archboldomys_luzonensis:0.01253967,Rhynchomys_isarogensis:0.0157248):0.00222879):0.0120451,(Pogonomys_loriae:0.01202938,Pogonomys_macrourus:0.0172…
	tree Tree_5 = [&R] ((((((((((((((((Abeomelomys_sevia:0.0146383,(Mallomys_rothschildi:0.01129907,Mammelomys_lanosus:0.02348905):0.0):0.00402202,Lorentzimys_nouhuysi:0.04197375):2.25E-6,(((Apomys_datae:0.00847782,Apomys_hylocoetes:0.01016947):0.01847673,(Archboldomys_luzonensis:0.01253967,Rhynchomys_isarogensis:0.0157248):0.00222879):0.0120451,(Pogonomys_loriae:0.01202938,Pogonomys_macrourus:0.0172…
	tree Tree_6 = [&R] ((((((((((((((((Abeomelomys_sevia:0.0146383,(Mallomys_rothschildi:0.01129907,Mammelomys_lanosus:0.02348905):0.0):0.00402202,Lorentzimys_nouhuysi:0.04197375):2.25E-6,(((Apomys_datae:0.00847782,Apomys_hylocoetes:0.01016947):0.01847673,(Archboldomys_luzonensis:0.01253967,Rhynchomys_isarogensis:0.0157248):0.00222879):0.0120451,(Pogonomys_loriae:0.01202938,Pogonomys_macrourus:0.0172…
end;
begin figtree;
	set appearance.backgroundColorAttribute="Default";
	set appearance.backgroundColour=#-1;
	set appearance.branchColorAttribute="User selection";
	set appearance.branchLineWidth=1.0;
	set appearance.branchMinLineWidth=0.0;
	set appearance.branchWidthAttribute="Fixed";
	set appearance.foregroundColour=#-16777216;
	set appearance.selectionColour=#-2144520576;
	set branchLabels.colorAttribute="User selection";
	set branchLabels.displayAttribute="Branch times";
	set branchLabels.fontName="sansserif";
	set branchLabels.fontSize=8;
	set branchLabels.fontStyle=0;
	set branchLabels.isShown=false;
	set branchLabels.significantDigits=4;
	set layout.expansion=0;
	set layout.layoutType="RECTILINEAR";
	set layout.zoom=0;
	set legend.attribute=null;
	set legend.fontSize=10.0;
	set legend.isShown=false;
	set legend.significantDigits=4;
	set nodeBars.barWidth=4.0;
	set nodeBars.displayAttribute=null;
	set nodeBars.isShown=false;
	set nodeLabels.colorAttribute="User selection";
	set nodeLabels.displayAttribute="Node ages";
	set nodeLabels.fontName="sansserif";
	set nodeLabels.fontSize=8;
	set nodeLabels.fontStyle=0;
	set nodeLabels.isShown=false;
	set nodeLabels.significantDigits=4;
	set nodeShape.colourAttribute=null;
	set nodeShape.isShown=false;
	set nodeShape.minSize=10.0;
	set nodeShape.scaleType=Width;
	set nodeShape.shapeType=Circle;
	set nodeShape.size=4.0;
	set nodeShape.sizeAttribute=null;
	set polarLayout.alignTipLabels=false;
	set polarLayout.angularRange=0;
	set polarLayout.rootAngle=0;
	set polarLayout.rootLength=100;
	set polarLayout.showRoot=true;
	set radialLayout.spread=0.0;
	set rectilinearLayout.alignTipLabels=false;
	set rectilinearLayout.curvature=0;
	set rectilinearLayout.rootLength=100;
	set scale.offsetAge=0.0;
	set scale.rootAge=1.0;
	set scale.scaleFactor=1.0;
	set scale.scaleRoot=false;
	set scaleAxis.automaticScale=true;
	set scaleAxis.fontSize=8.0;
	set scaleAxis.isShown=false;
	set scaleAxis.lineWidth=1.0;
	set scaleAxis.majorTicks=1.0;
	set scaleAxis.origin=0.0;
	set scaleAxis.reverseAxis=false;
	set scaleAxis.showGrid=true;
	set scaleBar.automaticScale=true;
	set scaleBar.fontSize=10.0;
	set scaleBar.isShown=true;
	set scaleBar.lineWidth=1.0;
	set scaleBar.scaleRange=0.0;
	set tipLabels.colorAttribute="User selection";
	set tipLabels.displayAttribute="Names";
	set tipLabels.fontName="sansserif";
	set tipLabels.fontSize=8;
	set tipLabels.fontStyle=0;
	set tipLabels.isShown=true;
	set tipLabels.significantDigits=4;
	set trees.order=false;
	set trees.orderType="increasing";
	set trees.rooting=false;
	set trees.rootingType="User Selection";
	set trees.transform=false;
	set trees.transformType="cladogram";
end;
