# Supplementary material for: Muroid rodent phylogenetics: 900-species tree reveals increasing diversification rates
Source: PLoS One. 2017 Aug 16;12(8):e0183070. doi: 10.1371/journal.pone.0183070 (PMC5559066; doi:10.1371/journal.pone.0183070)
Supplement: S3 File — Scale bar equals probability of substitution. (TRE) [file pone.0183070.s011.tre]

#NEXUS


BEGIN TAXA;
	DIMENSIONS NTAX=441;
	TAXLABELS
		Abeomelomys_sevia Mallomys_rothschildi Mammelomys_lanosus Conilurus_penicillatus Mesembriomys_gouldii__ABTC_07412 Leporillus_conditor Zyzomys_argurus Mastacomys_fuscus Pseudomys_australis Notomys_fuscus Leggadina_forresti Hydromys_chrysogaster Parahydromys_asper Leptomys_elegans Pseudohydromys_ellermani Xeromys_myoides Uromys_caudimaculatus Melomys_rufescens Solomys_salebrosus Paramelomys_levipes Anisomys_imitator Hyomys_goliath Lorentzimys_nouhuysi Macruoromys_major_ABTC_43909 Pogonomys_loriae Pogonomys_macrourus Pogonomys_sylvestris_GQ405389 Apomys_datae Apomys_hylocoetes Apomys_magnus_FMNH_183570 Chrotomys_gonzalesi Chrotomys_sibuyanensis_GQ405376 Chrotomys_silaceus_GQ405377 Rhynchomys_isarogensis Archboldomys_luzonensis Vandeleuria_oleracea 'Colomys_goslingi_CN102451.GHR.cn' Myomyscus_verreauxii_CM95080 Zelotomys_hildegardeae Stenocephalemys_albipes Stenocephalemys_albocaudata_AM910978 Mastomys_coucha_CN95050 Mastomys_hildebrandti Mastomys_erythroleucus Mastomys_kollmannspergeri_AM910961 Myomyscus_brockmani Myomyscus_yemeni_AM910968 Heimyscus_fumosus Hylomyscus_parvus_CM_108105 Hylomyscus_stella Praomys_daltoni_AM910972 Praomys_elator_CM108158 Praomys_misonnei Praomys_tullbergi Praomys_hartwigi_JF284245 Praomys_obscurus_JF284248 Praomys_morio_JF284240 Praomys_petteri_JF284249 Praomys_rostratus_JF284239 Praomys_degraaffi_FMNH_138046 Praomys_jacksoni_CM_102584 Mastomys_pernanus_AM910960 Bandicota_bengalensis Diplothrix_legata Rattus_norvegicus Limnomys_bryophilus_GQ405380 Limnomys_sibuanus Tarsomys_apoensis Rattus_leucopus Rattus_novaeguineae Rattus_praetor Rattus_villosissimus Rattus_verecundus_ABTC_43425 Rattus_exulans Rattus_rattus Rattus_tiomanicus Bullimus_bagobus Bullimus_luzonicus_GQ405371 Bullimus_gamay_GQ405370 Paruromys_dominator Sundamys_muelleri Bunomys_chrysocomus Bunomys_penitus_MSB93130 Berylmys_bowersi Srilankamys_ohiensis_JN009860 Chiromyscus_chiropus Dacnomys_millardi Leopoldamys_sabanus Niviventer_confucianus_USNM574365 Niviventer_culteratus Margaretamys_elegans Niviventer_cremoriventer_F35796 Niviventer_fulvescens_JN009859 Niviventer_excelsior Tonkinomys_daovantieni_AMNH275712 Melasmothrix_naso Crunomys_melanius Maxomys_bartelsii Maxomys_musschenbroekii_MSB93121 Maxomys_whiteheadi_LSUMZ_M5122 Maxomys_surifer Micromys_minutus Aethomys_namaquensis Hybomys_univittatus Stochomys_longicaudatus Oenomys_hypoxanthus Dasymys_incomtus Grammomys_dolichurus Grammomys_macmillani Grammomys_ibeanus Arvicanthis_dembeensis_CN102433 Arvicanthis_neumanni Arvicanthis_niloticus Lemniscomys_barbarus Lemniscomys_striatus Rhabdomys_pumilio Mylomys_dybowskii 'Thallomys_sp._CAS28611' Golunda_ellioti Otomys_anchietae Otomys_denti Otomys_angoniensis Parotomys_brantsii Chiropodomys_gliroides Apodemus_agrarius Apodemus_latronum_GU908445 Apodemus_semotus Apodemus_flavicollis_AM910943 Apodemus_mystacinus Apodemus_speciosus Tokudaia_osimensis Malacomys_cansdalei_CN100502 Malacomys_edwardsi_AM910958 Malacomys_longipes Mus_cookii_USNM583802 Mus_musculus Mus_spicilegus_MVZ192264 Mus_pahari 'Millardia_kathleenae.GHR.cn' Millardia_meltada_AM910962 Batomys_granti Crateromys_heaneyi Carpomys_phaeurus Phloeomys_sp Acomys_cahirinus_FN984742 Acomys_ignitus Acomys_russatus Deomys_ferrugineus Lophuromys_aquilus Lophuromys_zena Lophuromys_sikapusi_FMNH_137803 Uranomys_ruddi Desmodillius_auricularis Gerbilliscus_robustus Gerbillurus_paeba Gerbillurus_setzeri_TK32329 Gerbillurus_vallinus 'Dipodillus_campestris_TK_40900.cn' Dipodillus_simoni_TK40877 Dipodillus_dasyurus_TK25570 Gerbillus_gerbillus Gerbillus_nanus Taterillus_emini Meriones_shawi Meriones_unguiculatus_FN984754 Psammomys_obesus_TK40892 Abrothrix_andinus Abrothrix_xanthorinus_MVZ182626 Abrothrix_longipilis Abrothrix_jelskii Chelemys_macronyx Geoxus_valdivianus Notiomys_edwardsii Wiedomys_pyrrhorhinos Juliomys_pictipes Andalgalomys_pearsoni 'Andalgalomys_roigi_SNOMNH30015.tm' Eligmodontia_moreni_SNOMNH3461 Eligmodontia_puerulus_SNOMNH34746 Auliscomys_sublimis Loxodontomys_micropus Phyllotis_andium Phyllotis_haggardi_TK104756 Phyllotis_caprinus_SNOMNH30082 Tapecomys_wolffsohni Phyllotis_darwini_AF332023 Phyllotis_osilae Phyllotis_xanthopygus Salinomys_delicatus_SNOMNH23602 Calomys_callosus Calomys_venustus Calomys_lepidus Graomys_centralis Graomys_griseoflavus Delomys_dorsalis Reithrodon_auritus Euneomys_chinchilloides Neotomys_ebriosus Irenomys_tarsalis Aegialomys_xanthaelous Melanomys_cf_idoneus_LSUMZ_25552 Melanomys_chrysomelas_464387 Sigmodontomys_alfari Oryzomys_couesi_CNMA41027 Oryzomys_palustris 'Nectomys_apicalis_MVZ190374.cn' Nectomys_squamipes Holochilus_charcarius_SNOMNH23525 Holochilus_sciurus Pseudoryzomys_simplex Cerradomys_subflavus Microryzomys_minutus Neacomys_minutus Neacomys_musseri_MVZ193763 Neacomys_spinosus Oligoryzomys_chacoensis_SNOMNH34273 Oligoryzomys_longicaudatus Euryoryzomys_emmonsae_MVZ197524 Euryoryzomys_nitidus_TK_14571 Oecomys_bicolor Oecomys_mamorae_MVZ197692 'Oecomys_trinitatus_MVZ200953.cn' Oecomys_superans Oecomys_paricola_MVZ198000 Transandinomys_talamancae Handleyomys_alfaroi_TK136066 Handleyomys_saturatior_TK11351 Handleyomys_melanotis_TK101719 Handleyomys_rostratus_TK113553 'Hylaemys_laticeps_MVZ197606.TM' Hylaemys_megacephalus_AMNH257234 Hylaemys_yunganus_TK_73788 Nephelomys_keaysi Zygodontomys_brevicauda Scolomys_juruaense Scolomys_ucayalensis_AMNH272721 Andinomys_edax Punomys_kofordi Rhagomys_longilingua_FMNH_175218 Rhipidomys_leucodactylus_MVZ190590 Rhipidomys_nitela_MVZ197548 Rhipidomys_masticalis Rhipidomys_macconnelli Thomasomys_aureus Thomasomys_caudivarius Thomasomys_onkiro_USNM582124 Thomasomys_daphnae_MVZ171501 Thomasomys_notatus Thomasomys_paramorum_TK104764 Akodon_aerosus_baliolus Akodon_torques 'Akodon_mollis_TK_104487.GHR.cn' Akodon_iniscatus_SNOMNH23611 Akodon_dayi_USNM584504 Akodon_fumeus_TK_14547 Akodon_dolores_SNOMNH36058 Akodon_boliviensis Akodon_lutescens Akodon_kofordi Akodon_cursor_MVZ182072 Akodon_mimus Necromys_amoenus Thaptomys_nigrita 'Oxymycterus_delator_MVZ19793.cn' Oxymycterus_amazonicus_USNM549815 Oxymycterus_hiska Oxymycterus_paramensis_SNOMNH34968 Oxymycterus_nasutus Oxymycterus_rufus_SNOMNH30079 Brucepattersonius_igniventris Lenoxus_apicalis Scapteromys_tumidus 'Rheomys_thomasi_CN_101294.GHR.cn' 'Sigmodon_alleni_Tk150546.GHR.cn' Sigmodon_mascotensis_TK150550 Sigmodon_arizonae_MSB_54086 'Sigmodon_hirsutus_TK_119145.cn' Sigmodon_hispidus 'Sigmodon_toltecus_TK_136997.cn' Sigmodon_ochrognathus_TK48160 Sigmodon_alstoni 'Sigmodon_fulviventer_TK_72392.cn' Arborimus_longicaudus_UWBM78048 Phenacomys_intermedius Dicrostonyx_hudsonius_CN_96670 Dicrostonyx_torquatus_AM392381 Arvicola_terrestris Blanfordimys_bucharensis_AM392392 Microtus_arvalis Microtus_transcaspicus_AM910795 Microtus_schelkovnikovi_AM910794 Microtus_daghestanicus_GQ142009 Microtus_majori_AM910796 Microtus_thomasi_AM910797 Microtus_duodecimcostatus_AM392400 Microtus_fortis_GQ374494 Microtus_kikuchii Microtus_oeconomus_AM392388 Microtus_middendorffi_AM392390 Microtus_montebelli_AM910793 Microtus_agrestis_AM910792 Microtus_guentheri Microtus_socialis_FM162073 Microtus_californicus Microtus_pinetorum_SNOMNH_37823 Microtus_chrotorrhinus Microtus_longicaudus_AM392379 Microtus_richardsoni Microtus_montanus Microtus_pennsylvanicus Microtus_ochrogaster_TK123149 Lasiopodomys_brandtii_GQ374498 Lasiopodomys_mandarinus Microtus_gregalis_GQ142007 Lasiopodomys_fuscus_GQ374495 Microtus_leucurus_AM392394 Neodon_irene Volemys_millicens_GQ374480 Neodon_sikimensis_GQ374496 Proedromys_bedfordi_GQ374485 Volemys_musseri_GQ374483 'Proedromys_sp._GQ374492' Chionomys_nivalis Ellobius_talpinus_GQ142005 Ellobius_tancrei_GQ142006 Eothenomys_chinensis_GQ374497 Eothenomys_melanogaster_MVZ180931 Myodes_californicus_mazama_MVZ208823 Myodes_gapperi_FMNH145956 Myodes_rutilus_JF930129 Myodes_glareolus_JF930127 Myodes_rufocanus_GQ142002 Phaulomys_andersoni_AM392391 Eolagurus_luteus_GQ142004 Lagurus_lagurus_GQ142003 Lemmus_sibricus_UWBM39305 Myopus_schisticolor_GQ142001 Synaptomys_borealis_MSB_158056 Synaptomys_cooperi Ondatra_zibethicus Prometheomys_schaposchnikowi Baiomys_musculus Baiomys_taylori_EF989740 Scotinomys_teguina Habromys_ixtlani_EF989832 Habromys_lepturus Habromys_lophurus_EF989745 Peromyscus_boylii Peromyscus_crinitus Peromyscus_levipes_EF989782 Megadontomys_thomasi Peromyscus_mayensis_EF989787 Peromyscus_mexicanus Peromyscus_nudipes_EF989792 Peromyscus_difficilis_LSUMZ3624 Peromyscus_attwateri_SNOMNH33377 Osgoodomys_banderanus Peromyscus_aztecus Peromyscus_californicus Peromyscus_eremicus_LSUMZ34364 Peromyscus_fraterculus Peromyscus_leucopus Peromyscus_melanotis_EF989790 Peromyscus_maniculatus_EF989783 Peromyscus_polionotus Neotomodon_alstoni Podomys_floridanus_EF989778 Onychomys_arenicola_EF989755 Onychomys_leucogaster Isthmomys_pirrensis_LSUMZ25441 Reithrodontomys_brevirostris_EF989817 Reithrodontomys_dariensis_EF989815 Reithrodontomys_mexicanus_EF989805 Reithrodontomys_creper Reithrodontomys_gracilis Reithrodontomys_spectabilis_EF989822 Reithrodontomys_microdon_EF989814 Reithrodontomys_fulvescens Reithrodontomys_humulis_SNOMNH36692 Reithrodontomys_megalotis Reithrodontomys_sumichrasti_EF989824 Ochrotomys_nutali Hodomys_alleni Xenomys_nelsoni_TK28546 Neotoma_albigula_MVZ197066 'Neotoma_micropus_TK116316.GHR.cn' Neotoma_floridana 'Neotoma_mexicana_TK_122944.GHR.cn' Neotoma_bryanti 'Neotoma_lepida_TK_119266.GHR.cn' Nyctomys_sumichrasti Ototylomys_phyllotis Tylomys_nudicaudus 'Cricetulus_kamensis_USNM4491.cn' Phodopus_sungorus Cricetulus_migratorius Cricetus_cricetus Mesocricetus_auratus Beamys_hindei Beamys_major_FMNH196215 Cricetomys_gambianus Dendromus_insignis Dendromus_nyasae Dendromus_mesomelas Dendromus_mystacalis_ABTC65832 Malacothrix_typica Steatomys_krebsi Steatomys_parvus Saccostomus_campestris Delanymys_brooksi Mystromys_albicaudatus Petromyscus_monticularus Brachytarsomys_albicausa_USNM449351 Brachytarsomys_villosa_AMNH275216 Eliurus_minor Eliurus_webbi_MVZ216998 Eliurus_tanala Gymnuromys_roberti Voalavo_gymnocaudus Brachyuromys_betsileoensis Brachyuromys_ramirohitra_GQ272594 Nesomys_rufus Hypogeomys_antimena Macrotarsomys_bastardi Monticolomys_koopmani Calomyscus_baluchi Calomyscus_sp Cannomys_badius Rhizomys_pruinosus Tachyoryctes_audax_FMNH190310 Tachyoryctes_ruandae_FMNH157817 Tachyoryctes_splendens Nanospalax_ehrenbergi Myospalax_aspalax Typhlomys_cinereus Allactaga_sibirica Dipus_sagitta Jaculus_jaculus Napaeozapus_insignis Zapus_princeps Sicista_tianshanica 
	;
END;


BEGIN TREES;
	TRANSLATE
[0] 		n0 Abeomelomys_sevia,
[1] 		n1 Mallomys_rothschildi,
[2] 		n2 Mammelomys_lanosus,
[3] 		n3 Conilurus_penicillatus,
[4] 		n4 Mesembriomys_gouldii__ABTC_07412,
[5] 		n5 Leporillus_conditor,
[6] 		n6 Zyzomys_argurus,
[7] 		n7 Mastacomys_fuscus,
[8] 		n8 Pseudomys_australis,
[9] 		n9 Notomys_fuscus,
[10] 		n10 Leggadina_forresti,
[11] 		n11 Hydromys_chrysogaster,
[12] 		n12 Parahydromys_asper,
[13] 		n13 Leptomys_elegans,
[14] 		n14 Pseudohydromys_ellermani,
[15] 		n15 Xeromys_myoides,
[16] 		n16 Uromys_caudimaculatus,
[17] 		n17 Melomys_rufescens,
[18] 		n18 Solomys_salebrosus,
[19] 		n19 Paramelomys_levipes,
[20] 		n20 Anisomys_imitator,
[21] 		n21 Hyomys_goliath,
[22] 		n22 Lorentzimys_nouhuysi,
[23] 		n23 Macruoromys_major_ABTC_43909,
[24] 		n24 Pogonomys_loriae,
[25] 		n25 Pogonomys_macrourus,
[26] 		n26 Pogonomys_sylvestris_GQ405389,
[27] 		n27 Apomys_datae,
[28] 		n28 Apomys_hylocoetes,
[29] 		n29 Apomys_magnus_FMNH_183570,
[30] 		n30 Chrotomys_gonzalesi,
[31] 		n31 Chrotomys_sibuyanensis_GQ405376,
[32] 		n32 Chrotomys_silaceus_GQ405377,
[33] 		n33 Rhynchomys_isarogensis,
[34] 		n34 Archboldomys_luzonensis,
[35] 		n35 Vandeleuria_oleracea,
[36] 		n36 'Colomys_goslingi_CN102451.GHR.cn',
[37] 		n37 Myomyscus_verreauxii_CM95080,
[38] 		n38 Zelotomys_hildegardeae,
[39] 		n39 Stenocephalemys_albipes,
[40] 		n40 Stenocephalemys_albocaudata_AM910978,
[41] 		n41 Mastomys_coucha_CN95050,
[42] 		n42 Mastomys_hildebrandti,
[43] 		n43 Mastomys_erythroleucus,
[44] 		n44 Mastomys_kollmannspergeri_AM910961,
[45] 		n45 Myomyscus_brockmani,
[46] 		n46 Myomyscus_yemeni_AM910968,
[47] 		n47 Heimyscus_fumosus,
[48] 		n48 Hylomyscus_parvus_CM_108105,
[49] 		n49 Hylomyscus_stella,
[50] 		n50 Praomys_daltoni_AM910972,
[51] 		n51 Praomys_elator_CM108158,
[52] 		n52 Praomys_misonnei,
[53] 		n53 Praomys_tullbergi,
[54] 		n54 Praomys_hartwigi_JF284245,
[55] 		n55 Praomys_obscurus_JF284248,
[56] 		n56 Praomys_morio_JF284240,
[57] 		n57 Praomys_petteri_JF284249,
[58] 		n58 Praomys_rostratus_JF284239,
[59] 		n59 Praomys_degraaffi_FMNH_138046,
[60] 		n60 Praomys_jacksoni_CM_102584,
[61] 		n61 Mastomys_pernanus_AM910960,
[62] 		n62 Bandicota_bengalensis,
[63] 		n63 Diplothrix_legata,
[64] 		n64 Rattus_norvegicus,
[65] 		n65 Limnomys_bryophilus_GQ405380,
[66] 		n66 Limnomys_sibuanus,
[67] 		n67 Tarsomys_apoensis,
[68] 		n68 Rattus_leucopus,
[69] 		n69 Rattus_novaeguineae,
[70] 		n70 Rattus_praetor,
[71] 		n71 Rattus_villosissimus,
[72] 		n72 Rattus_verecundus_ABTC_43425,
[73] 		n73 Rattus_exulans,
[74] 		n74 Rattus_rattus,
[75] 		n75 Rattus_tiomanicus,
[76] 		n76 Bullimus_bagobus,
[77] 		n77 Bullimus_luzonicus_GQ405371,
[78] 		n78 Bullimus_gamay_GQ405370,
[79] 		n79 Paruromys_dominator,
[80] 		n80 Sundamys_muelleri,
[81] 		n81 Bunomys_chrysocomus,
[82] 		n82 Bunomys_penitus_MSB93130,
[83] 		n83 Berylmys_bowersi,
[84] 		n84 Srilankamys_ohiensis_JN009860,
[85] 		n85 Chiromyscus_chiropus,
[86] 		n86 Dacnomys_millardi,
[87] 		n87 Leopoldamys_sabanus,
[88] 		n88 Niviventer_confucianus_USNM574365,
[89] 		n89 Niviventer_culteratus,
[90] 		n90 Margaretamys_elegans,
[91] 		n91 Niviventer_cremoriventer_F35796,
[92] 		n92 Niviventer_fulvescens_JN009859,
[93] 		n93 Niviventer_excelsior,
[94] 		n94 Tonkinomys_daovantieni_AMNH275712,
[95] 		n95 Melasmothrix_naso,
[96] 		n96 Crunomys_melanius,
[97] 		n97 Maxomys_bartelsii,
[98] 		n98 Maxomys_musschenbroekii_MSB93121,
[99] 		n99 Maxomys_whiteheadi_LSUMZ_M5122,
[100] 		n100 Maxomys_surifer,
[101] 		n101 Micromys_minutus,
[102] 		n102 Aethomys_namaquensis,
[103] 		n103 Hybomys_univittatus,
[104] 		n104 Stochomys_longicaudatus,
[105] 		n105 Oenomys_hypoxanthus,
[106] 		n106 Dasymys_incomtus,
[107] 		n107 Grammomys_dolichurus,
[108] 		n108 Grammomys_macmillani,
[109] 		n109 Grammomys_ibeanus,
[110] 		n110 Arvicanthis_dembeensis_CN102433,
[111] 		n111 Arvicanthis_neumanni,
[112] 		n112 Arvicanthis_niloticus,
[113] 		n113 Lemniscomys_barbarus,
[114] 		n114 Lemniscomys_striatus,
[115] 		n115 Rhabdomys_pumilio,
[116] 		n116 Mylomys_dybowskii,
[117] 		n117 'Thallomys_sp._CAS28611',
[118] 		n118 Golunda_ellioti,
[119] 		n119 Otomys_anchietae,
[120] 		n120 Otomys_denti,
[121] 		n121 Otomys_angoniensis,
[122] 		n122 Parotomys_brantsii,
[123] 		n123 Chiropodomys_gliroides,
[124] 		n124 Apodemus_agrarius,
[125] 		n125 Apodemus_latronum_GU908445,
[126] 		n126 Apodemus_semotus,
[127] 		n127 Apodemus_flavicollis_AM910943,
[128] 		n128 Apodemus_mystacinus,
[129] 		n129 Apodemus_speciosus,
[130] 		n130 Tokudaia_osimensis,
[131] 		n131 Malacomys_cansdalei_CN100502,
[132] 		n132 Malacomys_edwardsi_AM910958,
[133] 		n133 Malacomys_longipes,
[134] 		n134 Mus_cookii_USNM583802,
[135] 		n135 Mus_musculus,
[136] 		n136 Mus_spicilegus_MVZ192264,
[137] 		n137 Mus_pahari,
[138] 		n138 'Millardia_kathleenae.GHR.cn',
[139] 		n139 Millardia_meltada_AM910962,
[140] 		n140 Batomys_granti,
[141] 		n141 Crateromys_heaneyi,
[142] 		n142 Carpomys_phaeurus,
[143] 		n143 Phloeomys_sp,
[144] 		n144 Acomys_cahirinus_FN984742,
[145] 		n145 Acomys_ignitus,
[146] 		n146 Acomys_russatus,
[147] 		n147 Deomys_ferrugineus,
[148] 		n148 Lophuromys_aquilus,
[149] 		n149 Lophuromys_zena,
[150] 		n150 Lophuromys_sikapusi_FMNH_137803,
[151] 		n151 Uranomys_ruddi,
[152] 		n152 Desmodillius_auricularis,
[153] 		n153 Gerbilliscus_robustus,
[154] 		n154 Gerbillurus_paeba,
[155] 		n155 Gerbillurus_setzeri_TK32329,
[156] 		n156 Gerbillurus_vallinus,
[157] 		n157 'Dipodillus_campestris_TK_40900.cn',
[158] 		n158 Dipodillus_simoni_TK40877,
[159] 		n159 Dipodillus_dasyurus_TK25570,
[160] 		n160 Gerbillus_gerbillus,
[161] 		n161 Gerbillus_nanus,
[162] 		n162 Taterillus_emini,
[163] 		n163 Meriones_shawi,
[164] 		n164 Meriones_unguiculatus_FN984754,
[165] 		n165 Psammomys_obesus_TK40892,
[166] 		n166 Abrothrix_andinus,
[167] 		n167 Abrothrix_xanthorinus_MVZ182626,
[168] 		n168 Abrothrix_longipilis,
[169] 		n169 Abrothrix_jelskii,
[170] 		n170 Chelemys_macronyx,
[171] 		n171 Geoxus_valdivianus,
[172] 		n172 Notiomys_edwardsii,
[173] 		n173 Wiedomys_pyrrhorhinos,
[174] 		n174 Juliomys_pictipes,
[175] 		n175 Andalgalomys_pearsoni,
[176] 		n176 'Andalgalomys_roigi_SNOMNH30015.tm',
[177] 		n177 Eligmodontia_moreni_SNOMNH3461,
[178] 		n178 Eligmodontia_puerulus_SNOMNH34746,
[179] 		n179 Auliscomys_sublimis,
[180] 		n180 Loxodontomys_micropus,
[181] 		n181 Phyllotis_andium,
[182] 		n182 Phyllotis_haggardi_TK104756,
[183] 		n183 Phyllotis_caprinus_SNOMNH30082,
[184] 		n184 Tapecomys_wolffsohni,
[185] 		n185 Phyllotis_darwini_AF332023,
[186] 		n186 Phyllotis_osilae,
[187] 		n187 Phyllotis_xanthopygus,
[188] 		n188 Salinomys_delicatus_SNOMNH23602,
[189] 		n189 Calomys_callosus,
[190] 		n190 Calomys_venustus,
[191] 		n191 Calomys_lepidus,
[192] 		n192 Graomys_centralis,
[193] 		n193 Graomys_griseoflavus,
[194] 		n194 Delomys_dorsalis,
[195] 		n195 Reithrodon_auritus,
[196] 		n196 Euneomys_chinchilloides,
[197] 		n197 Neotomys_ebriosus,
[198] 		n198 Irenomys_tarsalis,
[199] 		n199 Aegialomys_xanthaelous,
[200] 		n200 Melanomys_cf_idoneus_LSUMZ_25552,
[201] 		n201 Melanomys_chrysomelas_464387,
[202] 		n202 Sigmodontomys_alfari,
[203] 		n203 Oryzomys_couesi_CNMA41027,
[204] 		n204 Oryzomys_palustris,
[205] 		n205 'Nectomys_apicalis_MVZ190374.cn',
[206] 		n206 Nectomys_squamipes,
[207] 		n207 Holochilus_charcarius_SNOMNH23525,
[208] 		n208 Holochilus_sciurus,
[209] 		n209 Pseudoryzomys_simplex,
[210] 		n210 Cerradomys_subflavus,
[211] 		n211 Microryzomys_minutus,
[212] 		n212 Neacomys_minutus,
[213] 		n213 Neacomys_musseri_MVZ193763,
[214] 		n214 Neacomys_spinosus,
[215] 		n215 Oligoryzomys_chacoensis_SNOMNH34273,
[216] 		n216 Oligoryzomys_longicaudatus,
[217] 		n217 Euryoryzomys_emmonsae_MVZ197524,
[218] 		n218 Euryoryzomys_nitidus_TK_14571,
[219] 		n219 Oecomys_bicolor,
[220] 		n220 Oecomys_mamorae_MVZ197692,
[221] 		n221 'Oecomys_trinitatus_MVZ200953.cn',
[222] 		n222 Oecomys_superans,
[223] 		n223 Oecomys_paricola_MVZ198000,
[224] 		n224 Transandinomys_talamancae,
[225] 		n225 Handleyomys_alfaroi_TK136066,
[226] 		n226 Handleyomys_saturatior_TK11351,
[227] 		n227 Handleyomys_melanotis_TK101719,
[228] 		n228 Handleyomys_rostratus_TK113553,
[229] 		n229 'Hylaemys_laticeps_MVZ197606.TM',
[230] 		n230 Hylaemys_megacephalus_AMNH257234,
[231] 		n231 Hylaemys_yunganus_TK_73788,
[232] 		n232 Nephelomys_keaysi,
[233] 		n233 Zygodontomys_brevicauda,
[234] 		n234 Scolomys_juruaense,
[235] 		n235 Scolomys_ucayalensis_AMNH272721,
[236] 		n236 Andinomys_edax,
[237] 		n237 Punomys_kofordi,
[238] 		n238 Rhagomys_longilingua_FMNH_175218,
[239] 		n239 Rhipidomys_leucodactylus_MVZ190590,
[240] 		n240 Rhipidomys_nitela_MVZ197548,
[241] 		n241 Rhipidomys_masticalis,
[242] 		n242 Rhipidomys_macconnelli,
[243] 		n243 Thomasomys_aureus,
[244] 		n244 Thomasomys_caudivarius,
[245] 		n245 Thomasomys_onkiro_USNM582124,
[246] 		n246 Thomasomys_daphnae_MVZ171501,
[247] 		n247 Thomasomys_notatus,
[248] 		n248 Thomasomys_paramorum_TK104764,
[249] 		n249 Akodon_aerosus_baliolus,
[250] 		n250 Akodon_torques,
[251] 		n251 'Akodon_mollis_TK_104487.GHR.cn',
[252] 		n252 Akodon_iniscatus_SNOMNH23611,
[253] 		n253 Akodon_dayi_USNM584504,
[254] 		n254 Akodon_fumeus_TK_14547,
[255] 		n255 Akodon_dolores_SNOMNH36058,
[256] 		n256 Akodon_boliviensis,
[257] 		n257 Akodon_lutescens,
[258] 		n258 Akodon_kofordi,
[259] 		n259 Akodon_cursor_MVZ182072,
[260] 		n260 Akodon_mimus,
[261] 		n261 Necromys_amoenus,
[262] 		n262 Thaptomys_nigrita,
[263] 		n263 'Oxymycterus_delator_MVZ19793.cn',
[264] 		n264 Oxymycterus_amazonicus_USNM549815,
[265] 		n265 Oxymycterus_hiska,
[266] 		n266 Oxymycterus_paramensis_SNOMNH34968,
[267] 		n267 Oxymycterus_nasutus,
[268] 		n268 Oxymycterus_rufus_SNOMNH30079,
[269] 		n269 Brucepattersonius_igniventris,
[270] 		n270 Lenoxus_apicalis,
[271] 		n271 Scapteromys_tumidus,
[272] 		n272 'Rheomys_thomasi_CN_101294.GHR.cn',
[273] 		n273 'Sigmodon_alleni_Tk150546.GHR.cn',
[274] 		n274 Sigmodon_mascotensis_TK150550,
[275] 		n275 Sigmodon_arizonae_MSB_54086,
[276] 		n276 'Sigmodon_hirsutus_TK_119145.cn',
[277] 		n277 Sigmodon_hispidus,
[278] 		n278 'Sigmodon_toltecus_TK_136997.cn',
[279] 		n279 Sigmodon_ochrognathus_TK48160,
[280] 		n280 Sigmodon_alstoni,
[281] 		n281 'Sigmodon_fulviventer_TK_72392.cn',
[282] 		n282 Arborimus_longicaudus_UWBM78048,
[283] 		n283 Phenacomys_intermedius,
[284] 		n284 Dicrostonyx_hudsonius_CN_96670,
[285] 		n285 Dicrostonyx_torquatus_AM392381,
[286] 		n286 Arvicola_terrestris,
[287] 		n287 Blanfordimys_bucharensis_AM392392,
[288] 		n288 Microtus_arvalis,
[289] 		n289 Microtus_transcaspicus_AM910795,
[290] 		n290 Microtus_schelkovnikovi_AM910794,
[291] 		n291 Microtus_daghestanicus_GQ142009,
[292] 		n292 Microtus_majori_AM910796,
[293] 		n293 Microtus_thomasi_AM910797,
[294] 		n294 Microtus_duodecimcostatus_AM392400,
[295] 		n295 Microtus_fortis_GQ374494,
[296] 		n296 Microtus_kikuchii,
[297] 		n297 Microtus_oeconomus_AM392388,
[298] 		n298 Microtus_middendorffi_AM392390,
[299] 		n299 Microtus_montebelli_AM910793,
[300] 		n300 Microtus_agrestis_AM910792,
[301] 		n301 Microtus_guentheri,
[302] 		n302 Microtus_socialis_FM162073,
[303] 		n303 Microtus_californicus,
[304] 		n304 Microtus_pinetorum_SNOMNH_37823,
[305] 		n305 Microtus_chrotorrhinus,
[306] 		n306 Microtus_longicaudus_AM392379,
[307] 		n307 Microtus_richardsoni,
[308] 		n308 Microtus_montanus,
[309] 		n309 Microtus_pennsylvanicus,
[310] 		n310 Microtus_ochrogaster_TK123149,
[311] 		n311 Lasiopodomys_brandtii_GQ374498,
[312] 		n312 Lasiopodomys_mandarinus,
[313] 		n313 Microtus_gregalis_GQ142007,
[314] 		n314 Lasiopodomys_fuscus_GQ374495,
[315] 		n315 Microtus_leucurus_AM392394,
[316] 		n316 Neodon_irene,
[317] 		n317 Volemys_millicens_GQ374480,
[318] 		n318 Neodon_sikimensis_GQ374496,
[319] 		n319 Proedromys_bedfordi_GQ374485,
[320] 		n320 Volemys_musseri_GQ374483,
[321] 		n321 'Proedromys_sp._GQ374492',
[322] 		n322 Chionomys_nivalis,
[323] 		n323 Ellobius_talpinus_GQ142005,
[324] 		n324 Ellobius_tancrei_GQ142006,
[325] 		n325 Eothenomys_chinensis_GQ374497,
[326] 		n326 Eothenomys_melanogaster_MVZ180931,
[327] 		n327 Myodes_californicus_mazama_MVZ208823,
[328] 		n328 Myodes_gapperi_FMNH145956,
[329] 		n329 Myodes_rutilus_JF930129,
[330] 		n330 Myodes_glareolus_JF930127,
[331] 		n331 Myodes_rufocanus_GQ142002,
[332] 		n332 Phaulomys_andersoni_AM392391,
[333] 		n333 Eolagurus_luteus_GQ142004,
[334] 		n334 Lagurus_lagurus_GQ142003,
[335] 		n335 Lemmus_sibricus_UWBM39305,
[336] 		n336 Myopus_schisticolor_GQ142001,
[337] 		n337 Synaptomys_borealis_MSB_158056,
[338] 		n338 Synaptomys_cooperi,
[339] 		n339 Ondatra_zibethicus,
[340] 		n340 Prometheomys_schaposchnikowi,
[341] 		n341 Baiomys_musculus,
[342] 		n342 Baiomys_taylori_EF989740,
[343] 		n343 Scotinomys_teguina,
[344] 		n344 Habromys_ixtlani_EF989832,
[345] 		n345 Habromys_lepturus,
[346] 		n346 Habromys_lophurus_EF989745,
[347] 		n347 Peromyscus_boylii,
[348] 		n348 Peromyscus_crinitus,
[349] 		n349 Peromyscus_levipes_EF989782,
[350] 		n350 Megadontomys_thomasi,
[351] 		n351 Peromyscus_mayensis_EF989787,
[352] 		n352 Peromyscus_mexicanus,
[353] 		n353 Peromyscus_nudipes_EF989792,
[354] 		n354 Peromyscus_difficilis_LSUMZ3624,
[355] 		n355 Peromyscus_attwateri_SNOMNH33377,
[356] 		n356 Osgoodomys_banderanus,
[357] 		n357 Peromyscus_aztecus,
[358] 		n358 Peromyscus_californicus,
[359] 		n359 Peromyscus_eremicus_LSUMZ34364,
[360] 		n360 Peromyscus_fraterculus,
[361] 		n361 Peromyscus_leucopus,
[362] 		n362 Peromyscus_melanotis_EF989790,
[363] 		n363 Peromyscus_maniculatus_EF989783,
[364] 		n364 Peromyscus_polionotus,
[365] 		n365 Neotomodon_alstoni,
[366] 		n366 Podomys_floridanus_EF989778,
[367] 		n367 Onychomys_arenicola_EF989755,
[368] 		n368 Onychomys_leucogaster,
[369] 		n369 Isthmomys_pirrensis_LSUMZ25441,
[370] 		n370 Reithrodontomys_brevirostris_EF989817,
[371] 		n371 Reithrodontomys_dariensis_EF989815,
[372] 		n372 Reithrodontomys_mexicanus_EF989805,
[373] 		n373 Reithrodontomys_creper,
[374] 		n374 Reithrodontomys_gracilis,
[375] 		n375 Reithrodontomys_spectabilis_EF989822,
[376] 		n376 Reithrodontomys_microdon_EF989814,
[377] 		n377 Reithrodontomys_fulvescens,
[378] 		n378 Reithrodontomys_humulis_SNOMNH36692,
[379] 		n379 Reithrodontomys_megalotis,
[380] 		n380 Reithrodontomys_sumichrasti_EF989824,
[381] 		n381 Ochrotomys_nutali,
[382] 		n382 Hodomys_alleni,
[383] 		n383 Xenomys_nelsoni_TK28546,
[384] 		n384 Neotoma_albigula_MVZ197066,
[385] 		n385 'Neotoma_micropus_TK116316.GHR.cn',
[386] 		n386 Neotoma_floridana,
[387] 		n387 'Neotoma_mexicana_TK_122944.GHR.cn',
[388] 		n388 Neotoma_bryanti,
[389] 		n389 'Neotoma_lepida_TK_119266.GHR.cn',
[390] 		n390 Nyctomys_sumichrasti,
[391] 		n391 Ototylomys_phyllotis,
[392] 		n392 Tylomys_nudicaudus,
[393] 		n393 'Cricetulus_kamensis_USNM4491.cn',
[394] 		n394 Phodopus_sungorus,
[395] 		n395 Cricetulus_migratorius,
[396] 		n396 Cricetus_cricetus,
[397] 		n397 Mesocricetus_auratus,
[398] 		n398 Beamys_hindei,
[399] 		n399 Beamys_major_FMNH196215,
[400] 		n400 Cricetomys_gambianus,
[401] 		n401 Dendromus_insignis,
[402] 		n402 Dendromus_nyasae,
[403] 		n403 Dendromus_mesomelas,
[404] 		n404 Dendromus_mystacalis_ABTC65832,
[405] 		n405 Malacothrix_typica,
[406] 		n406 Steatomys_krebsi,
[407] 		n407 Steatomys_parvus,
[408] 		n408 Saccostomus_campestris,
[409] 		n409 Delanymys_brooksi,
[410] 		n410 Mystromys_albicaudatus,
[411] 		n411 Petromyscus_monticularus,
[412] 		n412 Brachytarsomys_albicausa_USNM449351,
[413] 		n413 Brachytarsomys_villosa_AMNH275216,
[414] 		n414 Eliurus_minor,
[415] 		n415 Eliurus_webbi_MVZ216998,
[416] 		n416 Eliurus_tanala,
[417] 		n417 Gymnuromys_roberti,
[418] 		n418 Voalavo_gymnocaudus,
[419] 		n419 Brachyuromys_betsileoensis,
[420] 		n420 Brachyuromys_ramirohitra_GQ272594,
[421] 		n421 Nesomys_rufus,
[422] 		n422 Hypogeomys_antimena,
[423] 		n423 Macrotarsomys_bastardi,
[424] 		n424 Monticolomys_koopmani,
[425] 		n425 Calomyscus_baluchi,
[426] 		n426 Calomyscus_sp,
[427] 		n427 Cannomys_badius,
[428] 		n428 Rhizomys_pruinosus,
[429] 		n429 Tachyoryctes_audax_FMNH190310,
[430] 		n430 Tachyoryctes_ruandae_FMNH157817,
[431] 		n431 Tachyoryctes_splendens,
[432] 		n432 Nanospalax_ehrenbergi,
[433] 		n433 Myospalax_aspalax,
[434] 		n434 Typhlomys_cinereus,
[435] 		n435 Allactaga_sibirica,
[436] 		n436 Dipus_sagitta,
[437] 		n437 Jaculus_jaculus,
[438] 		n438 Napaeozapus_insignis,
[439] 		n439 Zapus_princeps,
[440] 		n440 Sicista_tianshanica;
	TREE 'Tree 1+' = ((((((((((((((((((((n0:0.01906458,n1:0.01756854):0.00123897,n2:0.01733704):0.00347339,(((((((n3:0.00649478,n4:0.00153804):0.00484515,n5:0.00922876):0.00322811,n6:0.01707261):0.0,((n7:0.01572073,n8:0.00342891):0.00466704,n9:0.01252328):0.00881875):0.00000001,n10:0.00881076):0.00141033,(((n11:0.00151673,n12:0.00303115):0.00290437,(n13:0.01409853,(n14:0.0017811,n15:0.01387745):0.00505973):0.0):0.0028786,n16:0.00589059):0.00137673):0.00000001,((n17:0.00720112,n18:0.00177639):0.00554237,n19:0.01184245):0.00173364):0.00284436):0.00566667,((n20:0.02178876,(n21:0.01016989,((n22:0.03027026,n23:0.02099877):0.00200469,(n24:0.00978064,(n25:0.00574819,n26:0.00770807):0.00420015):0.00140599):0.00000001):0.00139476):0.00139675,((((n27:0.00175828,n28:0.00576986):0.0,n29:0.00905552):0.00702607,(((n30:0.00292585,n31:0.00145971):0.00000001,n32:0.00000001):0.00599496,n33:0.01317901):0.00270532):0.0,n34:0.01070722):0.00707924):0.00000001):0.00966526,n35:0.0395068):0.0016643,(((((((n36:0.01104414,n37:0.01356541):0.0010526,n38:0.00703639):0.00382213,(n39:0.00148384,n40:0.00688131):0.00420094):0.00145119,((((n41:0.00557245,n42:0.00139749):0.00082879,n43:0.00000001):0.00044083,n44:0.00566611):0.00980874,(n45:0.01286977,n46:0.01260778):0.00453205):0.00153079):0.0013972,(n47:0.02242275,(n48:0.01359189,n49:0.01361084):0.00551083):0.00489086):0.00099348,((n50:0.01555928,((n51:0.00000001,(n52:0.00297712,n53:0.00289807):0.00000001):0.00417001,(((n54:0.00000001,n55:0.00000001):0.00149177,n56:0.00449758):0.00149771,(n57:0.00803002,n58:0.00299018):0.0):0.02480728):0.0028187):0.00215395,(n59:0.00593372,n60:0.00702608):0.00702287):0.00095177):0.00206133,n61:0.0207202):0.01616612):0.00135602,(((((((((n62:0.00280117,(n63:0.01372573,n64:0.00430187):0.00274556):0.00000001,(((((n65:0.00290583,n66:0.00289624):0.00437775,n67:0.00290514):0.00146022,((n68:0.00000001,((n69:0.00000001,n70:0.00188093):0.00173719,n71:0.00705913):0.00000001):0.00000001,n72:0.00000001):0.00280249):0.00137651,n73:0.0101536):0.00000001,(n74:0.00437721,n75:0.00570088):0.0013896):0.00138287):0.00139297,(((((n76:0.00443472,n77:0.00145157):0.00145527,n78:0.00146191):0.00024567,n79:0.00884709):0.00120934,n80:0.00730862):0.00000001,(n81:0.01196014,n82:0.0056705):0.00285184):0.00699807):0.00149074,n83:0.01760833):0.0,n84:0.01116952):0.00278281,((((n85:0.00357803,(n86:0.01425657,n87:0.00794346):0.00456191):0.00198441,(n88:0.00406804,n89:0.00319377):0.00355764):0.00141203,(n90:0.01388163,((n91:0.01287524,n92:0.00285673):0.00283725,n93:0.00591318):0.00419487):0.0):0.00138303,n94:0.01134504):0.00291411):0.0,n95:0.0052753):0.01123957,((n96:0.01370465,n97:0.01335867):0.00134106,((n98:0.00809983,n99:0.0116419):0.00504854,n100:0.01161746):0.00129175):0.00432479):0.00925593,n101:0.05194111):0.00931922):0.00000007,((((((((n102:0.02013029,(n103:0.02416475,n104:0.01487286):0.00536495):0.00149915,n105:0.0244239):0.0014177,(n106:0.03022349,((n107:0.0092678,n108:0.00519487):0.00703779,n109:0.01817221):0.0148101):0.00173557):0.0013718,(((((n110:0.00289519,n111:0.00723504):0.00157109,n112:0.00706379):0.00155353,(n113:0.01055281,n114:0.00852203):0.00560891):0.00174848,n115:0.01114913):0.00138295,n116:0.01172585):0.00918872):0.0,n117:0.03027151):0.00132747,n118:0.01581572):0.00332835,((n119:0.00288547,n120:0.00763855):0.00563055,(n121:0.00857166,n122:0.01650629):0.00378415):0.01099091):0.00541982,n123:0.04277342):0.00297303):0.00145557,(((((n124:0.02252113,(n125:0.00604771,n126:0.00292594):0.00000007):0.00150206,((n127:0.01876657,n128:0.02317643):0.00303879,n129:0.01230396):0.0):0.00636755,n130:0.02356703):0.01669436,(((n131:0.00373494,n132:0.00000001):0.00495682,n133:0.00440256):0.03735728,((n134:0.01565151,(n135:0.01467751,n136:0.00729651):0.01520101):0.01908055,n137:0.02991292):0.0242668):0.00075699):0.00041451,(n138:0.00639719,n139:0.01780942):0.02856802):0.00149274):0.01770831,(((n140:0.01664495,n141:0.01210397):0.00891116,n142:0.03290125):0.01255999,n143:0.01575736):0.01840786):0.02416904,((((((n144:0.00429423,n145:0.00153846):0.0082,n146:0.01994381):0.03109713,n147:0.05796152):0.00000007,((n148:0.00432781,n149:0.00000001):0.01517692,n150:0.01585058):0.05850587):0.00815367,n151:0.05626824):0.0321385,(((n152:0.01677993,n153:0.02161931):0.00592751,(n154:0.00576131,(n155:0.00000001,n156:0.00145191):0.00000001):0.02881336):0.00643557,((((((n157:0.00192451,n158:0.00301928):0.00384429,n159:0.00582152):0.00144708,n160:0.00905019):0.00415969,n161:0.01353516):0.02808949,n162:0.02044538):0.00296189,((n163:0.00287965,n164:0.01764185):0.00284999,n165:0.01016918):0.00440134):0.01062163):0.03832379):0.01816147):0.00620342,((((((((((((n166:0.00148193,n167:0.00279427):0.00139174,n168:0.00751274):0.0,n169:0.00000001):0.00283421,((n170:0.01011291,n171:0.00882179):0.00000001,n172:0.00675065):0.00161281):0.01558397,n173:0.02237944):0.0,n174:0.01628354):0.0027499,((((((n175:0.00146687,n176:0.00539879):0.00843657,(n177:0.00000001,n178:0.00424031):0.01050048):0.00418901,((n179:0.00717021,n180:0.01260462):0.00000001,(((n181:0.0014897,n182:0.00140342):0.00564068,((n183:0.00723261,n184:0.00739335):0.00125375,((n185:0.00281415,n186:0.00000001):0.0,n187:0.0018614):0.00280592):0.00000001):0.00278311,n188:0.0127244):0.0):0.00184218):0.00377081,(((n189:0.00000001,n190:0.00000001):0.00421582,n191:0.00577146):0.00898342,(n192:0.00294035,n193:0.00292967):0.01629079):0.00091554):0.0030206,(n194:0.02036748,n195:0.03920098):0.00214605):0.00114762,((n196:0.00751762,n197:0.00689805):0.00202683,n198:0.02009647):0.00220632):0.00000001):0.00137504,(((((((((((n199:0.00923108,((n200:0.00353274,n201:0.00151975):0.00178165,n202:0.00710236):0.00177246):0.0035314,(n203:0.00283105,n204:0.00718135):0.00166023):0.0028201,(n205:0.00283694,n206:0.00446473):0.00564189):0.00074164,((n207:0.00211225,n208:0.00000001):0.00641333,n209:0.00574145):0.006301):0.0014351,n210:0.01799078):0.00401022,((n211:0.01311796,((n212:0.0031379,n213:0.00531143):0.0,n214:0.00918894):0.01174229):0.00228071,(n215:0.00926499,n216:0.00798147):0.00922528):0.00726694):0.00242895,((((((n217:0.00681814,n218:0.01025069):0.01034557,n219:0.00000001):0.00140723,(((n220:0.00428975,n221:0.00445819):0.00135967,n222:0.00860088):0.00140649,n223:0.00568575):0.00000001):0.0,n224:0.01071559):0.00859499,((n225:0.00285369,n226:0.00713773):0.00000001,(n227:0.00474535,n228:0.00142334):0.00234522):0.018664):0.00282799,(((n229:0.00000001,n230:0.00000001):0.01057173,n231:0.00144796):0.00421152,n232:0.01082335):0.00289036):0.00998233):0.01004141,n233:0.03572914):0.00215304,(n234:0.00000001,n235:0.00143912):0.0481697):0.00690044,(n236:0.00531625,n237:0.00529405):0.0124786):0.0,(n238:0.01726834,((((n239:0.00000001,n240:0.00136689):0.00000001,n241:0.00689322):0.00560757,n242:0.01081498):0.0027069,((n243:0.00742266,(((n244:0.00711519,n245:0.00889837):0.0,n246:0.01055227):0.00164682,n247:0.01434813):0.00149231):0.00134616,n248:0.00976422):0.0070446):0.00000001):0.00137878):0.00000001):0.0,((((((((n249:0.00281029,n250:0.00314023):0.00000001,n251:0.00000001):0.00277783,n252:0.00559535):0.00000001,((n253:0.00142174,n254:0.00139831):0.00136269,n255:0.00282286):0.00698543):0.00160124,((((n256:0.00146608,n257:0.00000001):0.0043559,n258:0.0094475):0.00276073,n259:0.00445502):0.0,n260:0.00537101):0.00128636):0.00483222,(n261:0.00442931,n262:0.00445014):0.00000001):0.00488111,(((((n263:0.00342338,n264:0.00862836):0.00503734,n265:0.00410082):0.00150712,n266:0.00143647):0.00271536,n267:0.00000001):0.00137304,n268:0.0027847):0.01855993):0.00262301,((n269:0.00858353,n270:0.01015177):0.0044877,n271:0.01379879):0.00284668):0.00701401):0.01244272,(n272:0.04919657,((((n273:0.00000001,n274:0.00000001):0.00704461,n275:0.00567124):0.00140322,((n276:0.00856883,(n277:0.0085698,n278:0.00283098):0.00716765):0.00280044,n279:0.00991236):0.0):0.00279787,(n280:0.02068765,n281:0.00585832):0.00413655):0.01772808):0.01682982):0.02056733,(((((n282:0.00675447,n283:0.00391762):0.00802974,(n284:0.00658988,n285:0.0090845):0.01681201):0.00287879,((((((n286:0.02529324,((((((((n287:0.0141192,(((n288:0.00846617,n289:0.00197972):0.0078878,n290:0.01375533):0.0,(((n291:0.00140037,n292:0.00651092):0.00323431,n293:0.0044948):0.0,n294:0.01799285):0.00147439):0.00276709):0.00000001,((n295:0.00151032,(n296:0.00711956,n297:0.00426491):0.00278247):0.0,(n298:0.00143498,n299:0.0108428):0.0):0.00608602):0.00381046,n300:0.00841585):0.00000005,(n301:0.0013641,n302:0.00000001):0.00687774):0.00000001,((n303:0.00592203,n304:0.01397522):0.0,((((n305:0.01297918,n306:0.00501784):0.00183652,n307:0.01135925):0.00522305,(n308:0.00415516,n309:0.00828937):0.00129127):0.00155797,n310:0.00890952):0.00149542):0.00148549):0.00272575,(((n311:0.00609855,n312:0.00498308):0.01177925,n313:0.00439613):0.00429774,((((n314:0.00000001,n315:0.00473137):0.00230899,n316:0.00983687):0.00138761,n317:0.00456949):0.00134866,n318:0.00304001):0.00276472):0.00134959):0.00278532,(n319:0.01248273,n320:0.0093354):0.00296642):0.0,n321:0.01220277):0.00215896):0.00202921,n322:0.00848835):0.00402416,(n323:0.00319331,n324:0.00183156):0.01300588):0.00285056,((n325:0.01263455,n326:0.00699605):0.01146883,((n327:0.00138975,(n328:0.0066748,n329:0.0112288):0.00166751):0.00000001,(n330:0.01310306,(n331:0.00898231,n332:0.01343823):0.00156732):0.00000191):0.00841289):0.00846568):0.00000001,(n333:0.00710996,n334:0.00721977):0.02380428):0.00843084,(((n335:0.0111854,n336:0.00617036):0.0039979,(n337:0.01725915,n338:0.00734795):0.00180971):0.00656438,n339:0.01903156):0.00225004):0.00168252):0.00291376,n340:0.01138029):0.03532977,((((((n341:0.00000001,n342:0.00141246):0.01811095,n343:0.03240655):0.00979693,(((((((n344:0.00421567,n345:0.00418286):0.00412781,n346:0.00000001):0.00275489,((n347:0.00415616,n348:0.00667355):0.00166518,n349:0.00283906):0.00137316):0.00275373,((((n350:0.00883126,n351:0.00437997):0.00416778,(n352:0.00144036,n353:0.00737399):0.00568762):0.00283554,n354:0.00320787):0.0,n355:0.00837602):0.00140211):0.00144298,(n356:0.00991704,((n357:0.01853315,(n358:0.01276981,(n359:0.00389928,n360:0.00447242):0.00702912):0.00619272):0.00259835,((n361:0.00564239,n362:0.01075381):0.0,(n363:0.00425497,n364:0.00430362):0.00286326):0.00880213):0.00165129):0.00149372):0.00204289,((n365:0.0061336,n366:0.01014605):0.00273968,(n367:0.00437641,n368:0.00564943):0.01887793):0.00250691):0.00937244,(n369:0.02692228,((((n370:0.0061038,n371:0.00111807):0.00519363,n372:0.00947595):0.00131567,(n373:0.00427263,((n374:0.00143093,n375:0.0029125):0.00280957,n376:0.00430612):0.00141568):0.00000001):0.01131026,(n377:0.01149157,(n378:0.01432963,(n379:0.0013985,n380:0.01022403):0.00423667):0.00146096):0.0):0.00609933):0.0042398):0.01579898):0.00318091,n381:0.03165659):0.00299812,((n382:0.00531554,n383:0.01647821):0.00331581,((((n384:0.00437458,n385:0.00138969):0.00000001,n386:0.00350616):0.00137514,n387:0.00288592):0.00280064,(n388:0.00289903,n389:0.00000001):0.0013566):0.00838751):0.02366448):0.01028765,(n390:0.04468114,(n391:0.00817476,n392:0.01672086):0.03911883):0.00608604):0.00126894):0.00000007):0.00087204,((n393:0.0325457,n394:0.05869935):0.01088904,((n395:0.01155472,n396:0.01522882):0.02044088,n397:0.04639282):0.00419501):0.01652773):0.02506156):0.00478124,((((((n398:0.00128013,n399:0.00439861):0.02752913,n400:0.02124784):0.0112446,(((((n401:0.00147681,n402:0.00425076):0.00139183,n403:0.00000001):0.00558924,n404:0.00730643):0.03333334,n405:0.0896651):0.03154209,(n406:0.00145729,n407:0.00273432):0.03670217):0.0068611):0.00506767,n408:0.06433006):0.01662232,(n409:0.04473437,(n410:0.02674732,n411:0.0269528):0.0119198):0.01399907):0.01090706,(((n412:0.00446992,n413:0.00807673):0.04543911,(((n414:0.0046487,n415:0.00481962):0.0048686,n416:0.00144491):0.01259977,(n417:0.02431266,n418:0.02360729):0.00349506):0.01980861):0.02442544,((((n419:0.01097998,n420:0.00758613):0.01254237,n421:0.01819314):0.00847721,n422:0.01538309):0.01311365,(n423:0.00508048,n424:0.00895171):0.03061983):0.00717634):0.01464587):0.01855626):0.00433474,(n425:0.00439565,n426:0.01928586):0.07125003):0.08445124,((((n427:0.01396277,n428:0.01221377):0.01277301,((n429:0.00000001,n430:0.00000001):0.00000001,n431:0.00000001):0.03045895):0.03135539,n432:0.04464406):0.00895304,n433:0.05608886):0.0462541):0.02977204,n434:0.14498431):0.01633963,(((n435:0.02257072,(n436:0.0119909,n437:0.01639512):0.01234107):0.0166605,(n438:0.00366535,n439:0.00207088):0.0721043):0.02204561,n440:0.07528785):0.05471255):0.0):0.0):0.01714874);
END;
