# Supplementary material for: Muroid rodent phylogenetics: 900-species tree reveals increasing diversification rates
Source: PLoS One. 2017 Aug 16;12(8):e0183070. doi: 10.1371/journal.pone.0183070 (PMC5559066; doi:10.1371/journal.pone.0183070)
Supplement: S4 File — Scale bar equals probability of substitution. (TRE) [file pone.0183070.s012.tre]

#NEXUS
begin taxa;
	dimensions ntax=576;
	taxlabels
	Napaeozapus_insignis
	Zapus_princeps
	Euchoreutes_naso
	Dipus_sagitta
	Jaculus_jaculus
	Allactaga_elater
	Allactaga_sibirica
	Delanymys_brooksi
	Mystromys_albicaudatus
	Petromyscus_collinus
	Steatomys_parvus
	Steatomys_krebsi
	Malacothrix_typica
	Dendromus_nyikae
	Dendromus_mesomelas
	Dendromus_nyasae
	Dendromus_insignis
	Beamys_hindei
	Cricetomys_gambianus
	Cricetomys_emini
	Saccostomus_campestris
	Brachytarsomys_albicauda
	Brachytarsomys_villosa
	Gymnuromys_roberti
	Voalavo_gymnocaudus
	Eliurus_grandidieri
	Eliurus_tanala
	Eliurus_webbi
	Eliurus_myoxinus
	Eliurus_minor
	Eliurus_carletoni
	Eliurus_majori
	Macrotarsomys_bastardi
	Monticolomys_koopmani
	Hypogeomys_antimena
	Brachyuromys_betsileoensis
	Nesomys_rufus
	Calomyscus_baluchi
	Ototylomys_phyllotis
	Tylomys_watsoni
	Tylomys_nudicaudus_El_Salv
	Nyctomys_sumichrasti
	Ochrotomys_nuttalli
	Neotoma_bryanti
	Neotoma_devia
	Neotoma_lepida
	Neotoma_mexicana
	Neotoma_cinera
	Neotoma_floridana
	Neotoma_albigula
	Neotoma_micropus
	Hodomys_alleni
	Xenomys_nelsoni
	Isthmomys_pirrensis
	Reithrodontomys_microdon
	Reithrodontomys_gracilis
	Reithrodontomys_spectabilis
	Reithrodontomys_dariensis
	Reithrodontomys_creper
	Reithrodontomys_brevirostris
	Reithrodontomys_mexicanus
	Reithrodontomys_humulis
	Reithrodontomys_sumichrasti
	Reithrodontomys_megalotis
	Reithrodontomys_fulvescens
	Onychomys_torridus
	Onychomys_leucogaster
	Onychomys_arenicola
	Peromyscus_eremicus
	Peromyscus_fraterculus
	Peromyscus_aztecus
	Peromyscus_californicus
	Peromyscus_polionotus
	Peromyscus_maniculatus_North
	Peromyscus_leucopus
	Osgoodomys_banderanus
	Neotomodon_alstoni
	Podomys_floridanus
	Peromyscus_crinitus
	Peromyscus_truei
	Megadontomys_thomasi
	Peromyscus_attwateri
	Peromyscus_boylii
	Peromyscus_levipes
	Habromys_lophurus
	Habromys_ixtlani
	Habromys_lepturus
	Peromyscus_melanophrys
	Peromyscus_mayensis
	Peromyscus_mexicanus_Costa_Rica
	Peromyscus_nudipes
	Scotinomys_teguina
	Scotinomys_xerampelinus
	Baiomys_taylori
	Baiomys_musculus
	Prometheomys_schaposchnikowi
	Ondatra_zibethicus
	Neofiber_alleni
	Lemmus_sibricus
	Synaptomys_borealis
	Synaptomys_cooperi
	Phenacomys_intermedius
	Arborimus_longicaudus
	Eothenomys_melanogaster_Taiwan
	Chionomys_nivalis
	Arvicola_amphibius
	Microtus_agrestis
	Microtus_ochrogaster
	Microtus_californicus
	Microtus_pinetorum
	Microtus_montanus
	Microtus_chrotorrhinus
	Microtus_pennsylvanicus
	Microtus_richardsoni
	Microtus_longicaudus
	Lasiopodomys_brandtii
	Lasiopodomys_mandarinus
	Microtus_thomasi
	Microtus_majori
	Microtus_socialis
	Microtus_arvalis
	Microtus_transcaspicus
	Microtus_guentheri
	Microtus_schelkovnikovi
	Volemys_musseri
	Proedromys_bedfordi
	Phaiomys_leucurus
	Neodon_irene
	Neodon_sikimensis
	Volemys_millicens
	Proedromys_liangshanensis
	Microtus_middendorffi
	Microtus_limnophilus
	Microtus_oeconomus
	Myodes_rutilus
	Microtus_kikuchii
	Microtus_montebelli
	Microtus_fortis
	Eothenomys_sp_2
	Myodes_glareolus
	Myodes_gapperi
	Myodes_californicus
	Eothenomys_melanogaster_mainland
	Dicrostonyx_hudsonius
	Rheomys_raptor
	Rheomys_thomasi
	Ichthyomys_stolzmanni
	Sigmodon_peruanus
	Sigmodon_alstoni
	Sigmodon_leucotis
	Sigmodon_fulviventer
	Sigmodon_ochrognathus
	Sigmodon_hirsutus
	Sigmodon_mascotensis
	Sigmodon_alleni_Oaxaca
	Sigmodon_hispidus
	Sigmodon_toltecus
	Sigmodon_arizonae
	Punomys_kofordi
	Andinomys_edax
	Aepeomys_lugens
	Thomasomys_aureus
	Thomasomys_gracilis
	Thomasomys_ischyrus
	Thomasomys_paramorum
	Thomasomys_baeops
	Thomasomys_caudivarius
	Thomasomys_daphne_Puno
	Thomasomys_notatus
	Rhagomys_longilingua
	Reithrodon_auritus_Rio_Negro
	Rhipidomys_macconnelli
	Rhipidomys_venustus
	Rhipidomys_leucodactylus
	Rhipidomys_masticalis
	Rhipidomys_nitela
	Oxymycterus_rufus
	Oxymycterus_nasutus
	Oxymycterus_paramensis_Argentina
	Oxymycterus_hiska
	Juscelinomys_huanchacae
	Oxymycterus_delator
	Akodon_cursor
	Akodon_montensis
	Akodon_mimus
	Akodon_kofordi
	Akodon_paranaensis
	Akodon_iniscatus
	Akodon_mollis
	Akodon_aerosus
	Akodon_torques
	Akodon_siberiae
	Akodon_dolores
	Akodon_dayi
	Akodon_toba
	Akodon_fumeus
	Akodon_azarae
	Akodon_lutescens
	Akodon_spegazzinii
	Akodon_boliviensis
	Thaptomys_nigrita
	Akodon_serrensis
	Necromys_urichi_Bolivar
	Necromys_temchuki
	Thalpomys_cerradensis
	Necromys_amoenus
	Deltamys_kempi
	Brucepattersonius_igniventris
	Lenoxus_apicalis
	Brucepattersonius_soricinus
	Blarinomys_breviceps_DElia
	Bibimys_chacoensis
	Bibimys_labiosus
	Kunsia_tomentosus
	Scapteromys_aquaticus
	Scapteromys_tumidus
	Zygodontomys_cherriei
	Zygodontomys_brevicauda
	Scolomys_ucayalensis
	Scolomys_juruaense
	Handleyomys_alfaroi
	Handleyomys_melanotis
	Handleyomys_rostratus
	Handleyomys_saturatior
	Handleyomys_intectus
	Oecomys_bicolor
	Oecomys_catherinae
	Oecomys_concolor
	Oecomys_mamorae
	Oecomys_trinitatis
	Oecomys_superans
	Hylaeamys_yunganus
	Hylaeamys_perenensis
	Hylaeamys_megacephalus
	Hylaeamys_laticeps
	Euryoryzomys_macconnelli
	Transandinomys_talamancae
	Transandinomys_bombycinus
	Transandinomys_bolivaris
	Euryoryzomys_emmonsae
	Euryoryzomys_lamia
	Euryoryzomys_nitidus
	Euryoryzomys_russatus
	Nephelomys_levipes
	Nephelomys_albigularis
	Nephelomys_keaysi
	Neacomys_musseri
	Neacomys_spinosus
	Neacomys_minutus
	Oreoryzomys_balneator
	Microryzomys_minutus
	Drymoreomys_albimaculatus
	Eremoryzomys_polius
	Lundomys_molitor
	Pseudoryzomys_simplex
	Holochilus_charcarius
	Holochilus_brasiliensis
	Holochilus_sciureus
	Cerradomys_scotti
	Cerradomys_subflavus
	Sooretamys_angouya
	Oryzomys_couesi
	Oryzomys_palustris
	Aegialomys_galapagoensis
	Aegialomys_xanthaeolus_Peru
	Nesoryzomys_fernandinae
	Nesoryzomys_swarthi
	Nesoryzomys_indefessus
	Melanomys_cf_idoneus
	Melanomys_chrysomelas
	Sigmodontomys_alfari
	Amphinectomys_savamis
	Nectomys_apicalis
	Nectomys_squamipes
	Microakodontomys_transitorius
	Oligoryzomys_fornesi
	Oligoryzomys_longicaudatus
	Oligoryzomys_flavescens
	Oligoryzomys_eliurus
	Oligoryzomys_stramineus
	Oligoryzomys_fulvescens
	Oligoryzomys_vegetus
	Oligoryzomys_moojeni
	Oligoryzomys_messorius
	Oligoryzomys_destructor
	Oligoryzomys_nigripes
	Oligoryzomys_chacoensis
	Oligoryzomys_microtis
	Delomys_sublineatus
	Delomys_dorsalis
	Calomys_lepidus
	Calomys_venustus
	Calomys_callosus
	Eligmodontia_typus
	Eligmodontia_moreni
	Eligmodontia_puerulus
	Andalgalomys_pearsoni
	Andalgalomys_roigi
	Tapecomys_wolffsohni
	Phyllotis_xanthopygus_xanthopygus
	Phyllotis_caprinus
	Phyllotis_osilae
	Auliscomys_sublimis
	Loxodontomys_micropus
	Phyllotis_haggardi
	Phyllotis_andium
	Salinomys_delicatus
	Graomys_domorum
	Graomys_griseoflavus
	Graomys_centralis
	Chinchillula_sahamae
	Chelemys_macronyx
	Notiomys_edwardsii
	Geoxus_valdivianus
	Pearsonomys_annectens
	Abrothrix_andinus
	Abrothrix_olivaceus
	Abrothrix_jelskii
	Abrothrix_longipilis
	Abrothrix_lanosus
	Wiedomys_pyrrhorhinos
	Juliomys_pictipes
	Euneomys_chinchilloides
	Irenomys_tarsalis
	Neotomys_ebriosus
	Cricetulus_migratorius
	Cricetus_cricetus
	Cricetulus_longicaudatus
	Cricetulus_griseus
	Mesocricetus_auratus
	Cricetulus_kamensis
	Phodopus_sungorus
	Carpomys_phaeurus
	Batomys_granti
	Crateromys_heaneyi
	Batomys_salomonseni
	Phloeomys_pallidus
	Phloeomys_cumingi
	Cremnomys_cutchicus
	Millardia_meltada
	Millardia_kathleenae
	Parotomys_brantsii
	Otomys_angoniensis
	Otomys_denti
	Otomys_anchietae
	Oenomys_hypoxanthus
	Dephomys_defua
	Stochomys_longicaudatus
	Hybomys_univittatus
	Desmomys_harringtoni
	Rhabdomys_pumilio
	Pelomys_fallax
	Lemniscomys_barbarus
	Lemniscomys_striatus
	Arvicanthis_neumanni
	Arvicanthis_niloticus
	Lemniscomys_rosalia
	Mylomys_dybowskii
	Dasymys_incomtus
	Dasymys_rufulus
	Grammomys_dolichurus
	Grammomys_gazellae
	Grammomys_macmillani
	Grammomys_ibeanus
	Micaelamys_namaquensis
	Aethomys_chrysophilus
	Golunda_ellioti
	Macruromys_major
	Mallomys_rothschildi
	Hyomys_goliath
	Lorentzimys_nouhuysi
	Anisomys_imitator
	Mammelomys_lanosus
	Chiropodomys_gliroides
	Apomys_musculus
	Apomys_microdon
	Apomys_hylocoetes
	Apomys_insignis
	Apomys_magnus
	Apomys_datae
	Archboldomys_maximus
	Archboldomys_luzonensis
	Rhynchomys_isarogensis
	Chrotomys_silaceus
	Chrotomys_mindorensis
	Chrotomys_gonzalesi
	Chrotomys_whiteheadi
	Soricomys_musseri
	Soricomys_montanus
	Soricomys_leonardocoi
	Chrotomys_sibuyanensis
	Pogonomys_loriae
	Pogonomys_sylvestris
	Pogonomys_macrourus
	Zyzomys_argurus
	Notomys_fuscus
	Leggadina_forresti
	Pseudomys_australis
	Mastacomys_fuscus
	Solomys_salebrosus
	Melomys_cervinipes
	Melomys_rufescens
	Uromys_caudimaculatus
	Paramelomys_levipes
	Leporillus_conditor
	Mesembriomys_gouldii
	Conilurus_penicillatus
	Leptomys_elegans
	Xeromys_myoides
	Pseudohydromys_ellermani
	Hydromys_chrysogaster
	Parahydromys_asper
	Abeomelomys_sevia
	Chiruromys_vates
	Vandeleuria_oleracea
	Micromys_minutus
	Melasmothrix_naso
	Margaretamys_elegans
	Chiromyscus_chiropus
	Niviventer_excelsior
	Niviventer_culteratus
	Niviventer_confucianus
	Niviventer_tenaster
	Niviventer_langbianis
	Niviventer_cremoriventer
	Niviventer_niviventer
	Niviventer_fulvescens
	Leopoldamys_sabanus
	Leopoldamys_neilli
	Leopoldamys_edwardsi
	Dacnomys_millardi
	Berylmys_berdmorei
	Berylmys_bowersi
	Sundamys_muelleri
	Bullimus_bagobus
	Bullimus_gamay
	Bullimus_luzonicus
	Bunomys_chrysocomus
	Paruromys_dominator
	Bandicota_indica
	Bandicota_savilei
	Bandicota_bengalensis
	Rattus_everetti
	Tarsomys_apoensis
	Limnomys_bryophilus
	Limnomys_sibuanus
	Rattus_satarae
	Rattus_exulans
	Rattus_norvegicus
	Rattus_nitidus
	Rattus_tanezumi
	Rattus_rattus
	Rattus_tiomanicus
	Rattus_andamanensis
	Rattus_argentiventer
	Diplothrix_legata
	Rattus_verecundus
	Rattus_tunneyi
	Rattus_novaeguineae
	Rattus_niobe
	Rattus_giluwensis
	Rattus_leucopus
	Rattus_fuscipes
	Rattus_praetor
	Rattus_steini
	Rattus_villosissimus
	Rattus_sordidus
	Rattus_colletti
	Maxomys_surifer
	Maxomys_bartelsii
	Maxomys_rajah
	Crunomys_suncoides
	Crunomys_melanius
	Maxomys_whiteheadi
	Maxomys_musschenbroekii
	Malacomys_longipes
	Tokudaia_muenninki
	Tokudaia_tokunoshimensis
	Tokudaia_osimensis
	Apodemus_gurkha
	Apodemus_argenteus
	Apodemus_mystacinus
	Apodemus_hermonensis
	Apodemus_flavicollis
	Apodemus_alpicola
	Apodemus_witherbyi
	Apodemus_pallipes
	Apodemus_uralensis
	Apodemus_speciosus
	Apodemus_chevrieri
	Apodemus_agrarius
	Apodemus_latronum
	Apodemus_semotus
	Apodemus_draco
	Apodemus_peninsulae
	Mus_crociduroides
	Mus_pahari
	Mus_lepidoides
	Mus_cervicolor
	Mus_cookii
	Mus_caroli
	Mus_fragilicauda
	Mus_nitidulus
	Mus_famulus
	Mus_booduga
	Mus_terricolor
	Mus_musculus
	Mus_spretus
	Mus_macedonicus
	Mus_spicilegus
	Mus_platythrix
	Mus_setulosus
	Mus_mattheyi
	Mus_haussa
	Mus_minutoides
	Mus_indutus
	Myomyscus_brockmani
	Stenocephalemys_albocaudata
	Stenocephalemys_albipes
	Myomyscus_yemeni
	Praomys_delectorum
	Hylomyscus_denniae
	Hylomyscus_parvus
	Hylomyscus_stella
	Heimyscus_fumosus
	Mastomys_pernanus
	Mastomys_verheyeni
	Mastomys_erythroleucus
	Mastomys_natalensis
	Mastomys_coucha
	Myomyscus_verreauxii
	Zelotomys_hildegardeae
	Colomys_goslingi
	Praomys_degraaffi
	Praomys_jacksoni
	Praomys_tullbergi
	Praomys_derooi
	Praomys_misonnei
	Praomys_daltoni
	Praomys_verschureni
	Hapalomys_delacouri
	Lophiomys_imhausi
	Lophuromys_sikapusi
	Lophuromys_aquilus
	Lophuromys_zena
	Deomys_ferrugineus
	Uranomys_ruddi
	Acomys_spinosissimus
	Acomys_ignitus
	Acomys_cahirinus
	Acomys_russatus
	Desmodillus_auricularis
	Gerbilliscus_robustus
	Gerbillurus_setzeri
	Gerbillurus_vallinus
	Gerbillurus_paeba
	Gerbilliscus_leucogaster
	Desmodilliscus_braueri
	Taterillus_emini
	Taterillus_arenarius
	Meriones_shawi
	Meriones_unguiculatus
	Psammomys_obesus
	Gerbillus_nigeriae
	Gerbillus_gerbillus
	Gerbillus_nanus
	Dipodillus_dasyurus
	Spalax_zemni
	Spalax_ehrenbergi
	Tachyoryctes_splendens
	Rhizomys_pruinosus
	Cannomys_badius
	Myospalax_aspalax
	Typhlomys_cinereus
	Sicista_concolor
	Sicista_tianshanica
;
end;
begin trees;
	tree tree_1 = [&R] (((((Napaeozapus_insignis:0.018726304977847927,Zapus_princeps:0.014615189560774643):0.08982033628781207,(Euchoreutes_naso:0.033812818247242665,((Dipus_sagitta:0.029341068917707637,Jaculus_jaculus:0.029632550391297106):0.03985065220492706,(Allactaga_elater:0.012956527500482281,Allactaga_sibirica:0.013031436799629835):0.03840016843729818):0.0053780298851635565):0.0234697720205077…
end;
begin figtree;
	set appearance.backgroundColorAttribute="Default";
	set appearance.backgroundColour=#-1;
	set appearance.branchColorAttribute="User selection";
	set appearance.branchLineWidth=1.0;
	set appearance.branchMinLineWidth=0.0;
	set appearance.branchWidthAttribute="Fixed";
	set appearance.foregroundColour=#-16777216;
	set appearance.selectionColour=#-2144520576;
	set branchLabels.colorAttribute="User selection";
	set branchLabels.displayAttribute="Branch times";
	set branchLabels.fontName="sansserif";
	set branchLabels.fontSize=8;
	set branchLabels.fontStyle=0;
	set branchLabels.isShown=false;
	set branchLabels.significantDigits=4;
	set layout.expansion=0;
	set layout.layoutType="RECTILINEAR";
	set layout.zoom=0;
	set legend.attribute=null;
	set legend.fontSize=10.0;
	set legend.isShown=false;
	set legend.significantDigits=4;
	set nodeBars.barWidth=4.0;
	set nodeBars.displayAttribute=null;
	set nodeBars.isShown=false;
	set nodeLabels.colorAttribute="User selection";
	set nodeLabels.displayAttribute="Node ages";
	set nodeLabels.fontName="sansserif";
	set nodeLabels.fontSize=8;
	set nodeLabels.fontStyle=0;
	set nodeLabels.isShown=false;
	set nodeLabels.significantDigits=4;
	set nodeShape.colourAttribute="User selection";
	set nodeShape.isShown=false;
	set nodeShape.minSize=10.0;
	set nodeShape.scaleType=Width;
	set nodeShape.shapeType=Circle;
	set nodeShape.size=4.0;
	set nodeShape.sizeAttribute="Fixed";
	set polarLayout.alignTipLabels=false;
	set polarLayout.angularRange=0;
	set polarLayout.rootAngle=0;
	set polarLayout.rootLength=100;
	set polarLayout.showRoot=true;
	set radialLayout.spread=0.0;
	set rectilinearLayout.alignTipLabels=false;
	set rectilinearLayout.curvature=0;
	set rectilinearLayout.rootLength=100;
	set scale.offsetAge=0.0;
	set scale.rootAge=1.0;
	set scale.scaleFactor=1.0;
	set scale.scaleRoot=false;
	set scaleAxis.automaticScale=true;
	set scaleAxis.fontSize=8.0;
	set scaleAxis.isShown=false;
	set scaleAxis.lineWidth=1.0;
	set scaleAxis.majorTicks=1.0;
	set scaleAxis.origin=0.0;
	set scaleAxis.reverseAxis=false;
	set scaleAxis.showGrid=true;
	set scaleBar.automaticScale=true;
	set scaleBar.fontSize=10.0;
	set scaleBar.isShown=true;
	set scaleBar.lineWidth=1.0;
	set scaleBar.scaleRange=0.0;
	set tipLabels.colorAttribute="User selection";
	set tipLabels.displayAttribute="Names";
	set tipLabels.fontName="sansserif";
	set tipLabels.fontSize=5;
	set tipLabels.fontStyle=0;
	set tipLabels.isShown=true;
	set tipLabels.significantDigits=4;
	set trees.order=true;
	set trees.orderType="decreasing";
	set trees.rooting=true;
	set trees.rootingType="User Selection";
	set trees.transform=false;
	set trees.transformType="cladogram";
end;
