# Supplementary material for: Muroid rodent phylogenetics: 900-species tree reveals increasing diversification rates
Source: PLoS One. 2017 Aug 16;12(8):e0183070. doi: 10.1371/journal.pone.0183070 (PMC5559066; doi:10.1371/journal.pone.0183070)
Supplement: S5 File — Scale bar equals probability of substitution. (TRE) [file pone.0183070.s013.tre]

#NEXUS


BEGIN TAXA;
	DIMENSIONS NTAX=390;
	TAXLABELS
		Phyllotis_amicus_AY963207 Phyllotis_gerbillus_AY963206 Phyllotis_andium_AY963204 'Phyllotis_haggardi_TK104756.R1s1' Phyllotis_darwini_AY963212 Phyllotis_magister_AY963234 Phyllotis_osilae 'P._x._xanthopygus_1324' Phyllotis_bonariensis_AY963250 Loxodontomys_micropus Auliscomys_sublimis Salinomys_delicatus_SNOMNH23602 Tapecomys_wolffsohni Eligmodontia_moreni_SNOMNH34610 Eligmodontia_puerulus_SNOMNH34746 Andalgalomys_pearsoni Andalgalomys_roigi_SNOMNH30015 Graomys_centralis Graomys_griseoflavus Calomys_callosus Calomys_venustus Calomys_lepidus Calomys_sorellus_MVZ171542new Delomys_dorsalis Abrothrix_andinus Abrothrix_xanthorinus_182626 Abrothrix_jelskii Abrothrix_longipilis Geoxus_valdivianus Notiomys_edwardsii Juliomys_pictipes Wiedomys_pyrrhorhinos Euneomys_chinchilloides_LB018 Neotomys_ebriosus Irenomys_tarsalis Andinomys_edax_162759 Punomys_kofordi Rhipidomys_leucodactylus_MVZ190 Rhipidomys_venezuelae_AMNH24857 Rhipidomys_masticalis Rhipidomys_nitela_MVZ197548 Rhipidomys_macconnelli Rhipidomys_venustus_AMNH24865 Thomasomys_caudivarius Thomasomys_onkiro_USNM582124 Thomasomys_notatus Thomasomys_aureus Thomasomys_baeops_AMNH_268146 Thomasomys_paramorum_TK104764 Akodon_kofordi Akodon_spegazzinii_SNOMNH36501 Akodon_boliviensis Akodon_lutescens_MVZ173248 'Akodon_subfuscus_LAC89.R1s1' Akodon_montensis_MVZ197459 Akodon_juninensis_MVZ_173038 'Akodon_azarae_TK_49098.R1s1.cn' Akodon_aerosus_baliolus Akodon_mollis_TK104487new Akodon_torques Akodon_iniscatus_SNOMNH23611 Akodon_dayi_USNM584504 Akodon_fumeus_TK14547 Akodon_dolores_SNOMNH36058 Akodon_toba_SNOMNH37447 Akodon_mimus Necromys_amoenus Necromys_lasiurus_MVZ197603 Thaptomys_nigrita Oxymycterus_amazonicus_USNM549815 Oxymycterus_nasutus 'Oxymycterus_dasytrichus_MV.R1s2' Oxymycterus_josei_MVZ_193035 Oxymycterus_rufus_SNOMNH30079 Oxymycterus_delator_MVZ197931 Oxymycterus_paramensis_SNOMNH34968 Oxymycterus_hiska_MVZ171518 Juscelinomys_huanchacae_USNM597 Brucepattersonius_igniventris Lenoxus_apicalis Kunsia_tomentosus_USNM584516 Scapteromys_tumidus Melanomys_cf_idoneus_LSUMZ_25552 Melanomys_chrysomelas_464387 Sigmodontomys_alfari Aegialomys_xanthaelous_MVZ14554 Nectomys_apicalis Nectomys_squamipes_MVZ192933 Oryzomys_palustris_NBH2054 Holochilus_charcarius_SNOMNH235 Holochilus_sciurus Pseudoryzomys_simplex Cerradomys_subflavus_MVZ197868 'Oligoryzomys_chacoensis_SN.R1s2' Oligoryzomys_fulvescens Oligoryzomys_longicaudatus Oligoryzomys_eliurus_MVZ183083n Oligoryzomys_microtis_MVZ190440 Microryzomys_minutus Neacomys_minutus Neacomys_musseri_MVZ193763 Neacomys_spinosus Euryoryzomys_emmonsae_MVZ197524 'Euryoryzomys_nitidus_TK14571.R1s12' Euryoryzomys_macconnelli_NVZ_19 Transandinomys_bombycinus_LSUMZ2 Transandinomys_talamancae Oecomys_bicolor Oecomys_trinitatus_MVZ200953new Oecomys_superans Hylaeamys_acritus_USNM597572 Hylaemys_megacephalus_AMNH25723 Hylaeamys_laticeps_MVZ_197606 Hylaemys_yunganus_TK73788 Nephelomys_albigularis_LSUMZ26987 Nephelomys_keaysi_MVZ173987 Nephelomys_levipes Handleyomys_melanotis_TK101719 Handleyomys_rostratus_TK113553 'Handleyomys_saturatior_TK113513.R1s1.cn' Handleyomys_alfaroi_TK136066 Zygodontomys_brevicauda Scolomys_juruaense Scolomys_ucayalensis_AMNH272721 Reithrodon_auritus_182707 Chinchillula_sahamae Sigmodon_alleni_TK150546 Sigmodon_mascotensis_TK150550 Sigmodon_arizonae Sigmodon_hispidus Sigmodon_toltecus_TK136997 Sigmodon_hirsutus_TK11914 Sigmodon_ochrognathus_TK48160 Sigmodon_fulviventer_TK72392 Sigmodon_alstoni Rheomys_raptor_hartmani_159017 Rheomys_thomasi_CN101294 Microtus_longicaudus_MVZ196704 Microtus_pennsylvanicus Microtus_ochrogaster_TK123149 Microtus_pinetorum_SNOMNH37823 Microtus_californicus Microtus_agrestis_MVZ159217 Microtus_montanus Neodon_irene Myodes_californicus_mazama_MVZ2 Myodes_gapperi Eothenomys_custos_UWBM75296 Caryomys_inez_UWBM75284 'Eothenomys_miletus_CAS_29092.R1S1' 'Eothenomys_sp_CAS_27963.RAG1S1.' Eothenomys_melanogaster_MVZ180931 Lemmus_sibricus_UWBM39305 Synaptomys_cooperi 'Phenacomys_intermedius_201.r1s2' Dicrostonyx_hudsonius_CN96670 Neofiber_alleni_USNM568085 Ondatra_zibethicus Tylomys_nudicaudus Tylomys_watsoni_USNM464885 Ototylomys_phyllotis Nyctomys_sumichrasti_4036 Peromyscus_attwateri_SNOMNH3337 Peromyscus_difficilis_LSUMZ36247 Habromys_lepturus Neotomodon_alstoni Peromyscus_boylii_MVZ216481 Peromyscus_crinitus_stephensi_M Onychomys_leucogaster Peromyscus_eremicus_LSUMZ34364n Peromyscus_fraterculus_FMNH569216 Peromyscus_aztecus_MVZ223195 'Peromyscus_leucopus_OK015.cn' Peromyscus_maniculatus_MVZ20076 Peromyscus_gossypinus_LSUMZ2678 Reithrodontomys_megalotis Reithrodontomys_sumichrasti_JM44 Reithrodontomys_humulis_SNOMNH3 Reithrodontomys_fulvescens 'Reithrodontomys_creper_JMD.R.cn' Reithrodontomys_gracilis Baiomys_musculus Scotinomys_teguina 'Neotoma_devia_MVZ197117.R1s2' 'Neotoma_lepida_TK119266.R1s1.cn' Neotoma_bryanti_intermedia Neotoma_cinera Neotoma_floridana 'Neotoma_micropus_TK116316.R1s1.cn' Neotoma_mexicana_TK122944 'Neotoma_stephensi_MVZ1971.R1s12' Xenomys_nelsoni_TK28546 Hodomys_alleni_2744GOS Ochrotomys_nutali Cricetulus_griseus Cricetus_cricetus Cricetulus_migratorius Tscherskia_triton_UWBM77335 Mesocricetus_auratus Cricetulus_kamensis_USNM449165 Phodopus_sungorus Mus_booduga Mus_terricolor Mus_cervicolor Mus_cookii_USNM583802new 'Mus_caroli_AMNH275650.R1s1.cn' Mus_spicilegus_MVZ192264 'Mus_spretus_MVZ155909.RAG1S1.tm' Mus_musculus Mus_pahari 'Malacomys_cansdalei_CN_100502.R' Malacomys_longipes Apodemus_agrarius Apodemus_semotus Apodemus_mystacinus Apodemus_witherbyi Tokudaia_osimensis Hylomyscus_alleni_CM108090 Hylomyscus_parvus 'Hylomyscus_stella_CM102459.r1s2' Mastomys_coucha_CN95050 Mastomys_hildebrandti Mastomys_erythroleucus Praomys_elator_CM108158 Praomys_tullbergi Praomys_misonnei_FMNH149576 Praomys_degraaffi_FMNH137957 Praomys_jacksoni Colomys_goslingi_CN102451 Zelotomys_hildegardeae Myomyscus_verreauxii_CM95080 Vandeleuria_oleracea Arvicanthis_dembeensis_CN102433 Arvicanthis_neumanni Lemniscomys_barbarus Rhabdomys_pumilio Aethomys_namaquensis 'Thallomys_sp._CAS28611' Dasymys_incomtus Oenomys_hypoxanthus Grammomys_dolichurus Grammomys_macmillani_FMNH155381 Grammomys_ibeanus Hybomys_univittatus Stochomys_longicaudatus Otomys_angoniensis 'Parotomys_brantsii_H656.RAG1S1.cn' Millardia_kathleenae Rattus_novaeguineae Rattus_praetor Rattus_giluwensis Rattus_leucopus Rattus_verecundus Rattus_sordidus Rattus_villosissimus_ABTC00549 Rattus_argentiventer_MSB_93171 Rattus_tiomanicus_USNM590331 Rattus_rattus_HQ334643 Rattus_exulans Rattus_sikkimensis_AMNH_272324 Rattus_norvegicus Diplothrix_legata Bunomys_chrysocomus 'Bunomys_penitus_MSB93130.RAG1S1.cn' Sundamys_muelleri Berylmys_bowersi 'Dacnomys_millardi_MVZ_186519.RAG1.cn' Leopoldamys_sabanus Leopoldamys_edwardsi_MVZ186501 Niviventer_fulvescens_AMNH274247 Niviventer_langbiansis_AMNH272447 Niviventer_excelsior_USNM574373 Chiromyscus_chiropus Niviventer_confucianus Niviventer_tenaster_AMNH274355 Niviventer_culteratus Margaretamys_elegans Niviventer_cremoriventer Tonkinomys_daovantienti_AMNH275712 Maxomys_rajah_R1s2 Maxomys_musschenbroekii_MSB93121 Maxomys_whiteheadi_LSUMZ_M5122 Maxomys_bartelsii Micromys_minutus Melomys_cervinipes Solomys_salebrosus Melomys_rufescens Uromys_caudimaculatus_MVZ193100 Conilurus_penicillatus Mesembriomys_gouldii Leporillus_conditor_ABTC13335ne Paramelomys_levipes_160736 Mastacomys_fuscus Pseudomys_australis Notomys_fuscus Leggadina_forresti Zyzomys_argurus Hydromys_chrysogaster Parahydromys_asper Leptomys_elegans Pseudohydromys_ellermani_ABTC43920 Xeromys_myoides Mallomys_rothschildi Mammelomys_lanosus Abeomelomys_sevia Lorentzimys_nouhuysi Pogonomys_loriae Pogonomys_macrourus Hyomys_goliath_ABTC42697 Chiruromys_vates Macruromys_major Anisomys_imitator Apomys_abrae_193876 Apomys_datae Apomys_minganensis_190781 Apomys_banahao_179456 Apomys_brownorum_183497 Apomys_sacobianusFMNH212588 Apomys_aurorae_190921 Apomys_magnus_183570 Apomys_sierrae_191232 Apomys_gracilirostris_646 Apomys_musculus_1834 Apomys_microdon_3963 Apomys_camiguinensis_154816 Apomys_hylocoetes_FMNH148132 Apomys_insignisFMNH146710 Apomys_littoralis_FMNH206109 Chrotomys_gonzalesi Rhynchomys_isarogensis Archboldomys_luzonensis Chiropodomys_gliroides Batomys_granti Phloeomys_sp 'Hapalomys_delacouri_CN_116069.R1S1.cn' Dipodillus_campestris_TK40900 Dipodillus_simoni_TK40877 Gerbillus_nanus Dipodillus_dasyurus_TK25570 Gerbillus_gerbillus Taterillus_emini Meriones_shawi Psammomys_obesus_TK40892 Gerbillurus_setzeri_TK32329 Gerbillurus_vallinus Gerbillurus_paeba Gerbilliscus_robustus Desmodillius_auricularis Lophuromys_aquilus Lophuromys_zena_FMNH190338 Lophuromys_sikapusi_FMNH137798 Deomys_ferrugineus Acomys_ignitus Uranomys_ruddi Lophiomys_imhausi Eliurus_minor Eliurus_tanala_USNM448908 Eliurus_myoxinus_AMNH275399 'Eliurus_webbi_MVZ216998.r12' Eliurus_grandidieri_AMNH275218 Gymnuromys_roberti Brachytarsomys_albicauda_USNM19 'Brachytarsomys_villosa_AMN.r1s2' Nesomys_audiberti_TRA231 Nesomys_rufus_USNM448955 Brachyuromys_bestileoensis_USNM Hypogeomys_antimena Monticolomys_sp_AMNH275217 Dendromus_insignis_FMNH190313 Dendromus_mesomelas Dendromus_nyasae Malacothrix_typica_TM39370 Steatomys_krebsi Beamys_hindei_FMNH150099new 'Beamys_major_FMNH_196215_RAG1S1.cn' Cricetomys_gambianus Saccostomus_campestris_ABTC6583 Delanymys_brooksi 'Petromyscus_monticular.R1s1' Calomyscus_sp_MVZ191923new Cannomys_badius_69096 Rhizomys_pruinosus Tachyoryctes_akoliae_RAG1s2 Nanospalax_ehrenbergi Myospalax_aspalax Allactaga_sibirica Jaculus_jaculus_JN414964 Napaeozapus_insignis Sicista_tianshanica Zapus_princeps_utahensis_FMNH14 
	;
END;


BEGIN TREES;
	TRANSLATE
[0] 		n0 Phyllotis_amicus_AY963207,
[1] 		n1 Phyllotis_gerbillus_AY963206,
[2] 		n2 Phyllotis_andium_AY963204,
[3] 		n3 'Phyllotis_haggardi_TK104756.R1s1',
[4] 		n4 Phyllotis_darwini_AY963212,
[5] 		n5 Phyllotis_magister_AY963234,
[6] 		n6 Phyllotis_osilae,
[7] 		n7 'P._x._xanthopygus_1324',
[8] 		n8 Phyllotis_bonariensis_AY963250,
[9] 		n9 Loxodontomys_micropus,
[10] 		n10 Auliscomys_sublimis,
[11] 		n11 Salinomys_delicatus_SNOMNH23602,
[12] 		n12 Tapecomys_wolffsohni,
[13] 		n13 Eligmodontia_moreni_SNOMNH34610,
[14] 		n14 Eligmodontia_puerulus_SNOMNH34746,
[15] 		n15 Andalgalomys_pearsoni,
[16] 		n16 Andalgalomys_roigi_SNOMNH30015,
[17] 		n17 Graomys_centralis,
[18] 		n18 Graomys_griseoflavus,
[19] 		n19 Calomys_callosus,
[20] 		n20 Calomys_venustus,
[21] 		n21 Calomys_lepidus,
[22] 		n22 Calomys_sorellus_MVZ171542new,
[23] 		n23 Delomys_dorsalis,
[24] 		n24 Abrothrix_andinus,
[25] 		n25 Abrothrix_xanthorinus_182626,
[26] 		n26 Abrothrix_jelskii,
[27] 		n27 Abrothrix_longipilis,
[28] 		n28 Geoxus_valdivianus,
[29] 		n29 Notiomys_edwardsii,
[30] 		n30 Juliomys_pictipes,
[31] 		n31 Wiedomys_pyrrhorhinos,
[32] 		n32 Euneomys_chinchilloides_LB018,
[33] 		n33 Neotomys_ebriosus,
[34] 		n34 Irenomys_tarsalis,
[35] 		n35 Andinomys_edax_162759,
[36] 		n36 Punomys_kofordi,
[37] 		n37 Rhipidomys_leucodactylus_MVZ190,
[38] 		n38 Rhipidomys_venezuelae_AMNH24857,
[39] 		n39 Rhipidomys_masticalis,
[40] 		n40 Rhipidomys_nitela_MVZ197548,
[41] 		n41 Rhipidomys_macconnelli,
[42] 		n42 Rhipidomys_venustus_AMNH24865,
[43] 		n43 Thomasomys_caudivarius,
[44] 		n44 Thomasomys_onkiro_USNM582124,
[45] 		n45 Thomasomys_notatus,
[46] 		n46 Thomasomys_aureus,
[47] 		n47 Thomasomys_baeops_AMNH_268146,
[48] 		n48 Thomasomys_paramorum_TK104764,
[49] 		n49 Akodon_kofordi,
[50] 		n50 Akodon_spegazzinii_SNOMNH36501,
[51] 		n51 Akodon_boliviensis,
[52] 		n52 Akodon_lutescens_MVZ173248,
[53] 		n53 'Akodon_subfuscus_LAC89.R1s1',
[54] 		n54 Akodon_montensis_MVZ197459,
[55] 		n55 Akodon_juninensis_MVZ_173038,
[56] 		n56 'Akodon_azarae_TK_49098.R1s1.cn',
[57] 		n57 Akodon_aerosus_baliolus,
[58] 		n58 Akodon_mollis_TK104487new,
[59] 		n59 Akodon_torques,
[60] 		n60 Akodon_iniscatus_SNOMNH23611,
[61] 		n61 Akodon_dayi_USNM584504,
[62] 		n62 Akodon_fumeus_TK14547,
[63] 		n63 Akodon_dolores_SNOMNH36058,
[64] 		n64 Akodon_toba_SNOMNH37447,
[65] 		n65 Akodon_mimus,
[66] 		n66 Necromys_amoenus,
[67] 		n67 Necromys_lasiurus_MVZ197603,
[68] 		n68 Thaptomys_nigrita,
[69] 		n69 Oxymycterus_amazonicus_USNM549815,
[70] 		n70 Oxymycterus_nasutus,
[71] 		n71 'Oxymycterus_dasytrichus_MV.R1s2',
[72] 		n72 Oxymycterus_josei_MVZ_193035,
[73] 		n73 Oxymycterus_rufus_SNOMNH30079,
[74] 		n74 Oxymycterus_delator_MVZ197931,
[75] 		n75 Oxymycterus_paramensis_SNOMNH34968,
[76] 		n76 Oxymycterus_hiska_MVZ171518,
[77] 		n77 Juscelinomys_huanchacae_USNM597,
[78] 		n78 Brucepattersonius_igniventris,
[79] 		n79 Lenoxus_apicalis,
[80] 		n80 Kunsia_tomentosus_USNM584516,
[81] 		n81 Scapteromys_tumidus,
[82] 		n82 Melanomys_cf_idoneus_LSUMZ_25552,
[83] 		n83 Melanomys_chrysomelas_464387,
[84] 		n84 Sigmodontomys_alfari,
[85] 		n85 Aegialomys_xanthaelous_MVZ14554,
[86] 		n86 Nectomys_apicalis,
[87] 		n87 Nectomys_squamipes_MVZ192933,
[88] 		n88 Oryzomys_palustris_NBH2054,
[89] 		n89 Holochilus_charcarius_SNOMNH235,
[90] 		n90 Holochilus_sciurus,
[91] 		n91 Pseudoryzomys_simplex,
[92] 		n92 Cerradomys_subflavus_MVZ197868,
[93] 		n93 'Oligoryzomys_chacoensis_SN.R1s2',
[94] 		n94 Oligoryzomys_fulvescens,
[95] 		n95 Oligoryzomys_longicaudatus,
[96] 		n96 Oligoryzomys_eliurus_MVZ183083n,
[97] 		n97 Oligoryzomys_microtis_MVZ190440,
[98] 		n98 Microryzomys_minutus,
[99] 		n99 Neacomys_minutus,
[100] 		n100 Neacomys_musseri_MVZ193763,
[101] 		n101 Neacomys_spinosus,
[102] 		n102 Euryoryzomys_emmonsae_MVZ197524,
[103] 		n103 'Euryoryzomys_nitidus_TK14571.R1s12',
[104] 		n104 Euryoryzomys_macconnelli_NVZ_19,
[105] 		n105 Transandinomys_bombycinus_LSUMZ2,
[106] 		n106 Transandinomys_talamancae,
[107] 		n107 Oecomys_bicolor,
[108] 		n108 Oecomys_trinitatus_MVZ200953new,
[109] 		n109 Oecomys_superans,
[110] 		n110 Hylaeamys_acritus_USNM597572,
[111] 		n111 Hylaemys_megacephalus_AMNH25723,
[112] 		n112 Hylaeamys_laticeps_MVZ_197606,
[113] 		n113 Hylaemys_yunganus_TK73788,
[114] 		n114 Nephelomys_albigularis_LSUMZ26987,
[115] 		n115 Nephelomys_keaysi_MVZ173987,
[116] 		n116 Nephelomys_levipes,
[117] 		n117 Handleyomys_melanotis_TK101719,
[118] 		n118 Handleyomys_rostratus_TK113553,
[119] 		n119 'Handleyomys_saturatior_TK113513.R1s1.cn',
[120] 		n120 Handleyomys_alfaroi_TK136066,
[121] 		n121 Zygodontomys_brevicauda,
[122] 		n122 Scolomys_juruaense,
[123] 		n123 Scolomys_ucayalensis_AMNH272721,
[124] 		n124 Reithrodon_auritus_182707,
[125] 		n125 Chinchillula_sahamae,
[126] 		n126 Sigmodon_alleni_TK150546,
[127] 		n127 Sigmodon_mascotensis_TK150550,
[128] 		n128 Sigmodon_arizonae,
[129] 		n129 Sigmodon_hispidus,
[130] 		n130 Sigmodon_toltecus_TK136997,
[131] 		n131 Sigmodon_hirsutus_TK11914,
[132] 		n132 Sigmodon_ochrognathus_TK48160,
[133] 		n133 Sigmodon_fulviventer_TK72392,
[134] 		n134 Sigmodon_alstoni,
[135] 		n135 Rheomys_raptor_hartmani_159017,
[136] 		n136 Rheomys_thomasi_CN101294,
[137] 		n137 Microtus_longicaudus_MVZ196704,
[138] 		n138 Microtus_pennsylvanicus,
[139] 		n139 Microtus_ochrogaster_TK123149,
[140] 		n140 Microtus_pinetorum_SNOMNH37823,
[141] 		n141 Microtus_californicus,
[142] 		n142 Microtus_agrestis_MVZ159217,
[143] 		n143 Microtus_montanus,
[144] 		n144 Neodon_irene,
[145] 		n145 Myodes_californicus_mazama_MVZ2,
[146] 		n146 Myodes_gapperi,
[147] 		n147 Eothenomys_custos_UWBM75296,
[148] 		n148 Caryomys_inez_UWBM75284,
[149] 		n149 'Eothenomys_miletus_CAS_29092.R1S1',
[150] 		n150 'Eothenomys_sp_CAS_27963.RAG1S1.',
[151] 		n151 Eothenomys_melanogaster_MVZ180931,
[152] 		n152 Lemmus_sibricus_UWBM39305,
[153] 		n153 Synaptomys_cooperi,
[154] 		n154 'Phenacomys_intermedius_201.r1s2',
[155] 		n155 Dicrostonyx_hudsonius_CN96670,
[156] 		n156 Neofiber_alleni_USNM568085,
[157] 		n157 Ondatra_zibethicus,
[158] 		n158 Tylomys_nudicaudus,
[159] 		n159 Tylomys_watsoni_USNM464885,
[160] 		n160 Ototylomys_phyllotis,
[161] 		n161 Nyctomys_sumichrasti_4036,
[162] 		n162 Peromyscus_attwateri_SNOMNH3337,
[163] 		n163 Peromyscus_difficilis_LSUMZ36247,
[164] 		n164 Habromys_lepturus,
[165] 		n165 Neotomodon_alstoni,
[166] 		n166 Peromyscus_boylii_MVZ216481,
[167] 		n167 Peromyscus_crinitus_stephensi_M,
[168] 		n168 Onychomys_leucogaster,
[169] 		n169 Peromyscus_eremicus_LSUMZ34364n,
[170] 		n170 Peromyscus_fraterculus_FMNH569216,
[171] 		n171 Peromyscus_aztecus_MVZ223195,
[172] 		n172 'Peromyscus_leucopus_OK015.cn',
[173] 		n173 Peromyscus_maniculatus_MVZ20076,
[174] 		n174 Peromyscus_gossypinus_LSUMZ2678,
[175] 		n175 Reithrodontomys_megalotis,
[176] 		n176 Reithrodontomys_sumichrasti_JM44,
[177] 		n177 Reithrodontomys_humulis_SNOMNH3,
[178] 		n178 Reithrodontomys_fulvescens,
[179] 		n179 'Reithrodontomys_creper_JMD.R.cn',
[180] 		n180 Reithrodontomys_gracilis,
[181] 		n181 Baiomys_musculus,
[182] 		n182 Scotinomys_teguina,
[183] 		n183 'Neotoma_devia_MVZ197117.R1s2',
[184] 		n184 'Neotoma_lepida_TK119266.R1s1.cn',
[185] 		n185 Neotoma_bryanti_intermedia,
[186] 		n186 Neotoma_cinera,
[187] 		n187 Neotoma_floridana,
[188] 		n188 'Neotoma_micropus_TK116316.R1s1.cn',
[189] 		n189 Neotoma_mexicana_TK122944,
[190] 		n190 'Neotoma_stephensi_MVZ1971.R1s12',
[191] 		n191 Xenomys_nelsoni_TK28546,
[192] 		n192 Hodomys_alleni_2744GOS,
[193] 		n193 Ochrotomys_nutali,
[194] 		n194 Cricetulus_griseus,
[195] 		n195 Cricetus_cricetus,
[196] 		n196 Cricetulus_migratorius,
[197] 		n197 Tscherskia_triton_UWBM77335,
[198] 		n198 Mesocricetus_auratus,
[199] 		n199 Cricetulus_kamensis_USNM449165,
[200] 		n200 Phodopus_sungorus,
[201] 		n201 Mus_booduga,
[202] 		n202 Mus_terricolor,
[203] 		n203 Mus_cervicolor,
[204] 		n204 Mus_cookii_USNM583802new,
[205] 		n205 'Mus_caroli_AMNH275650.R1s1.cn',
[206] 		n206 Mus_spicilegus_MVZ192264,
[207] 		n207 'Mus_spretus_MVZ155909.RAG1S1.tm',
[208] 		n208 Mus_musculus,
[209] 		n209 Mus_pahari,
[210] 		n210 'Malacomys_cansdalei_CN_100502.R',
[211] 		n211 Malacomys_longipes,
[212] 		n212 Apodemus_agrarius,
[213] 		n213 Apodemus_semotus,
[214] 		n214 Apodemus_mystacinus,
[215] 		n215 Apodemus_witherbyi,
[216] 		n216 Tokudaia_osimensis,
[217] 		n217 Hylomyscus_alleni_CM108090,
[218] 		n218 Hylomyscus_parvus,
[219] 		n219 'Hylomyscus_stella_CM102459.r1s2',
[220] 		n220 Mastomys_coucha_CN95050,
[221] 		n221 Mastomys_hildebrandti,
[222] 		n222 Mastomys_erythroleucus,
[223] 		n223 Praomys_elator_CM108158,
[224] 		n224 Praomys_tullbergi,
[225] 		n225 Praomys_misonnei_FMNH149576,
[226] 		n226 Praomys_degraaffi_FMNH137957,
[227] 		n227 Praomys_jacksoni,
[228] 		n228 Colomys_goslingi_CN102451,
[229] 		n229 Zelotomys_hildegardeae,
[230] 		n230 Myomyscus_verreauxii_CM95080,
[231] 		n231 Vandeleuria_oleracea,
[232] 		n232 Arvicanthis_dembeensis_CN102433,
[233] 		n233 Arvicanthis_neumanni,
[234] 		n234 Lemniscomys_barbarus,
[235] 		n235 Rhabdomys_pumilio,
[236] 		n236 Aethomys_namaquensis,
[237] 		n237 'Thallomys_sp._CAS28611',
[238] 		n238 Dasymys_incomtus,
[239] 		n239 Oenomys_hypoxanthus,
[240] 		n240 Grammomys_dolichurus,
[241] 		n241 Grammomys_macmillani_FMNH155381,
[242] 		n242 Grammomys_ibeanus,
[243] 		n243 Hybomys_univittatus,
[244] 		n244 Stochomys_longicaudatus,
[245] 		n245 Otomys_angoniensis,
[246] 		n246 'Parotomys_brantsii_H656.RAG1S1.cn',
[247] 		n247 Millardia_kathleenae,
[248] 		n248 Rattus_novaeguineae,
[249] 		n249 Rattus_praetor,
[250] 		n250 Rattus_giluwensis,
[251] 		n251 Rattus_leucopus,
[252] 		n252 Rattus_verecundus,
[253] 		n253 Rattus_sordidus,
[254] 		n254 Rattus_villosissimus_ABTC00549,
[255] 		n255 Rattus_argentiventer_MSB_93171,
[256] 		n256 Rattus_tiomanicus_USNM590331,
[257] 		n257 Rattus_rattus_HQ334643,
[258] 		n258 Rattus_exulans,
[259] 		n259 Rattus_sikkimensis_AMNH_272324,
[260] 		n260 Rattus_norvegicus,
[261] 		n261 Diplothrix_legata,
[262] 		n262 Bunomys_chrysocomus,
[263] 		n263 'Bunomys_penitus_MSB93130.RAG1S1.cn',
[264] 		n264 Sundamys_muelleri,
[265] 		n265 Berylmys_bowersi,
[266] 		n266 'Dacnomys_millardi_MVZ_186519.RAG1.cn',
[267] 		n267 Leopoldamys_sabanus,
[268] 		n268 Leopoldamys_edwardsi_MVZ186501,
[269] 		n269 Niviventer_fulvescens_AMNH274247,
[270] 		n270 Niviventer_langbiansis_AMNH272447,
[271] 		n271 Niviventer_excelsior_USNM574373,
[272] 		n272 Chiromyscus_chiropus,
[273] 		n273 Niviventer_confucianus,
[274] 		n274 Niviventer_tenaster_AMNH274355,
[275] 		n275 Niviventer_culteratus,
[276] 		n276 Margaretamys_elegans,
[277] 		n277 Niviventer_cremoriventer,
[278] 		n278 Tonkinomys_daovantienti_AMNH275712,
[279] 		n279 Maxomys_rajah_R1s2,
[280] 		n280 Maxomys_musschenbroekii_MSB93121,
[281] 		n281 Maxomys_whiteheadi_LSUMZ_M5122,
[282] 		n282 Maxomys_bartelsii,
[283] 		n283 Micromys_minutus,
[284] 		n284 Melomys_cervinipes,
[285] 		n285 Solomys_salebrosus,
[286] 		n286 Melomys_rufescens,
[287] 		n287 Uromys_caudimaculatus_MVZ193100,
[288] 		n288 Conilurus_penicillatus,
[289] 		n289 Mesembriomys_gouldii,
[290] 		n290 Leporillus_conditor_ABTC13335ne,
[291] 		n291 Paramelomys_levipes_160736,
[292] 		n292 Mastacomys_fuscus,
[293] 		n293 Pseudomys_australis,
[294] 		n294 Notomys_fuscus,
[295] 		n295 Leggadina_forresti,
[296] 		n296 Zyzomys_argurus,
[297] 		n297 Hydromys_chrysogaster,
[298] 		n298 Parahydromys_asper,
[299] 		n299 Leptomys_elegans,
[300] 		n300 Pseudohydromys_ellermani_ABTC43920,
[301] 		n301 Xeromys_myoides,
[302] 		n302 Mallomys_rothschildi,
[303] 		n303 Mammelomys_lanosus,
[304] 		n304 Abeomelomys_sevia,
[305] 		n305 Lorentzimys_nouhuysi,
[306] 		n306 Pogonomys_loriae,
[307] 		n307 Pogonomys_macrourus,
[308] 		n308 Hyomys_goliath_ABTC42697,
[309] 		n309 Chiruromys_vates,
[310] 		n310 Macruromys_major,
[311] 		n311 Anisomys_imitator,
[312] 		n312 Apomys_abrae_193876,
[313] 		n313 Apomys_datae,
[314] 		n314 Apomys_minganensis_190781,
[315] 		n315 Apomys_banahao_179456,
[316] 		n316 Apomys_brownorum_183497,
[317] 		n317 Apomys_sacobianusFMNH212588,
[318] 		n318 Apomys_aurorae_190921,
[319] 		n319 Apomys_magnus_183570,
[320] 		n320 Apomys_sierrae_191232,
[321] 		n321 Apomys_gracilirostris_646,
[322] 		n322 Apomys_musculus_1834,
[323] 		n323 Apomys_microdon_3963,
[324] 		n324 Apomys_camiguinensis_154816,
[325] 		n325 Apomys_hylocoetes_FMNH148132,
[326] 		n326 Apomys_insignisFMNH146710,
[327] 		n327 Apomys_littoralis_FMNH206109,
[328] 		n328 Chrotomys_gonzalesi,
[329] 		n329 Rhynchomys_isarogensis,
[330] 		n330 Archboldomys_luzonensis,
[331] 		n331 Chiropodomys_gliroides,
[332] 		n332 Batomys_granti,
[333] 		n333 Phloeomys_sp,
[334] 		n334 'Hapalomys_delacouri_CN_116069.R1S1.cn',
[335] 		n335 Dipodillus_campestris_TK40900,
[336] 		n336 Dipodillus_simoni_TK40877,
[337] 		n337 Gerbillus_nanus,
[338] 		n338 Dipodillus_dasyurus_TK25570,
[339] 		n339 Gerbillus_gerbillus,
[340] 		n340 Taterillus_emini,
[341] 		n341 Meriones_shawi,
[342] 		n342 Psammomys_obesus_TK40892,
[343] 		n343 Gerbillurus_setzeri_TK32329,
[344] 		n344 Gerbillurus_vallinus,
[345] 		n345 Gerbillurus_paeba,
[346] 		n346 Gerbilliscus_robustus,
[347] 		n347 Desmodillius_auricularis,
[348] 		n348 Lophuromys_aquilus,
[349] 		n349 Lophuromys_zena_FMNH190338,
[350] 		n350 Lophuromys_sikapusi_FMNH137798,
[351] 		n351 Deomys_ferrugineus,
[352] 		n352 Acomys_ignitus,
[353] 		n353 Uranomys_ruddi,
[354] 		n354 Lophiomys_imhausi,
[355] 		n355 Eliurus_minor,
[356] 		n356 Eliurus_tanala_USNM448908,
[357] 		n357 Eliurus_myoxinus_AMNH275399,
[358] 		n358 'Eliurus_webbi_MVZ216998.r12',
[359] 		n359 Eliurus_grandidieri_AMNH275218,
[360] 		n360 Gymnuromys_roberti,
[361] 		n361 Brachytarsomys_albicauda_USNM19,
[362] 		n362 'Brachytarsomys_villosa_AMN.r1s2',
[363] 		n363 Nesomys_audiberti_TRA231,
[364] 		n364 Nesomys_rufus_USNM448955,
[365] 		n365 Brachyuromys_bestileoensis_USNM,
[366] 		n366 Hypogeomys_antimena,
[367] 		n367 Monticolomys_sp_AMNH275217,
[368] 		n368 Dendromus_insignis_FMNH190313,
[369] 		n369 Dendromus_mesomelas,
[370] 		n370 Dendromus_nyasae,
[371] 		n371 Malacothrix_typica_TM39370,
[372] 		n372 Steatomys_krebsi,
[373] 		n373 Beamys_hindei_FMNH150099new,
[374] 		n374 'Beamys_major_FMNH_196215_RAG1S1.cn',
[375] 		n375 Cricetomys_gambianus,
[376] 		n376 Saccostomus_campestris_ABTC6583,
[377] 		n377 Delanymys_brooksi,
[378] 		n378 'Petromyscus_monticular.R1s1',
[379] 		n379 Calomyscus_sp_MVZ191923new,
[380] 		n380 Cannomys_badius_69096,
[381] 		n381 Rhizomys_pruinosus,
[382] 		n382 Tachyoryctes_akoliae_RAG1s2,
[383] 		n383 Nanospalax_ehrenbergi,
[384] 		n384 Myospalax_aspalax,
[385] 		n385 Allactaga_sibirica,
[386] 		n386 Jaculus_jaculus_JN414964,
[387] 		n387 Napaeozapus_insignis,
[388] 		n388 Sicista_tianshanica,
[389] 		n389 Zapus_princeps_utahensis_FMNH14;
	TREE 'Tree 1+' = (((((((((((((((((((((((((((((((n0:0.004323650000000012,n1:0.00000000999999999474):0.0029352199999999884,(n2:0.0010671899999999956,n3:0.001044529999999988):0.006553339999999991):0.0009109200000000095,(n4:0.0009412199999999926,n5:0.0028539300000000045):0.0019109800000000066):0.001914389999999988,n6:0.0009451900000000124):0.00000000999999999474,(n7:0.0024913199999999913,n8:0.0009457499999999952):0.002493140000000005):0.0008576799999999996,n9:0.003401270000000012):0.0006533999999999984,n10:0.0051643399999999895):0.0006694700000000053,(n11:0.01462208000000001,n12:0.0068821500000000035):0.0):0.0007043599999999872,(n13:0.0014492999999999867,n14:0.0022195999999999882):0.012946509999999994):0.0006847500000000117,((n15:0.013831540000000003,n16:0.006600240000000007):0.007513860000000011,(n17:0.00000000999999999474,n18:0.00000000999999999474):0.013665939999999988):0.0):0.0032503600000000077,((n19:0.0021114999999999884,n20:0.005791629999999992):0.010961119999999991,(n21:0.005609819999999988,n22:0.007100259999999997):0.005363990000000013):0.01023289999999999):0.003922330000000002,n23:0.014557669999999995):0.0013299200000000122,(((((n24:0.0026113399999999898,n25:0.004209650000000009):0.003917310000000007,n26:0.0026079499999999978):0.0014600700000000078,n27:0.003116380000000002):0.005024339999999988,(n28:0.006128639999999991,n29:0.008796510000000007):0.0013097599999999932):0.011983450000000007,(n30:0.0233767,n31:0.02329566999999999):0.0):0.003720030000000013):0.0030840000000000034,(((n32:0.010295350000000009,n33:0.01265948):0.0008917300000000072,n34:0.010106329999999997):0.014497189999999993,(n35:0.008814929999999999,n36:0.00474811):0.007739820000000008):0.0022851899999999925):0.0008942299999999959,(((((n37:0.00116985,n38:0.005766870000000007):0.00113742,(n39:0.00000000999999999474,n40:0.004694279999999995):0.003554859999999993):0.007514030000000005,n41:0.008849259999999998):0.0017930100000000115,n42:0.01442948999999999):0.003249030000000014,((((n43:0.00000000999999999474,n44:0.002521880000000004):0.010326410000000008,n45:0.008161499999999988):0.0008526399999999879,(n46:0.01049586999999999,n47:0.009883670000000011):0.0013377300000000092):0.0,n48:0.01114981000000001):0.004815380000000008):0.00955932000000001):0.0006858100000000089,((((((((((((n49:0.005704469999999989,n50:0.0010419500000000137):0.0,n51:0.00000000999999999474):0.0008151899999999934,(n52:0.00000000999999999474,n53:0.007714949999999998):0.0013421499999999864):0.0027973000000000026,n54:0.00633605000000001):0.0,n55:0.00000000999999999474):0.0,n56:0.0024429499999999993):0.0028149799999999947,(((n57:0.0018810999999999967,n58:0.00000000999999999474):0.0,n59:0.0012913200000000125):0.0006602099999999944,n60:0.006500769999999989):0.0013606600000000135):0.0006078899999999998,((n61:0.0014939399999999992,n62:0.00000000999999999474):0.002721840000000003,(n63:0.00000000999999999474,n64:0.019985360000000008):0.0024205499999999935):0.0055153099999999955):0.002091769999999993,n65:0.007414279999999995):0.003350450000000005,((n66:0.002949659999999993,n67:0.006674210000000014):0.0017875900000000056,n68:0.006391549999999996):0.0019322499999999965):0.0053444800000000126,((((((n69:0.00000000999999999474,n70:0.0035864399999999963):0.00039478000000001123,n71:0.002372449999999998):0.002302439999999989,(n72:0.0012468900000000005,n73:0.00000000999999999474):0.005813320000000011):0.002845110000000012,(n74:0.0017794899999999947,n75:0.006785299999999994):0.0):0.0007170599999999916,n76:0.0016203100000000137):0.006125190000000003,n77:0.015306230000000004):0.00735711):0.0019999099999999936,((n78:0.013350909999999994,n79:0.006493899999999997):0.004144840000000011,(n80:0.014539009999999991,n81:0.011332819999999993):0.0035844700000000063):0.0013922600000000063):0.003162940000000003):0.0010294000000000136,((((((((((n82:0.0019853599999999916,n83:0.004525699999999994):0.002194109999999999,n84:0.00815239000000001):0.001992899999999992,n85:0.006068899999999988):0.0022211900000000118,((n86:0.0020730999999999944,n87:0.004821030000000004):0.007004740000000009,n88:0.011327919999999991):0.0012355099999999952):0.003963650000000013,((n89:0.0038073999999999886,n90:0.002020519999999998):0.005112090000000014,n91:0.007869369999999987):0.008913399999999988):0.0030025499999999927,n92:0.023573659999999996):0.0014270600000000078,((((((n93:0.006474430000000003,n94:0.00000000999999999474):0.0030471499999999985,n95:0.003340249999999989):0.002253840000000007,n96:0.0022624300000000097):0.004429939999999993,n97:0.009757550000000004):0.011544340000000014,n98:0.009454479999999987):0.0012855400000000017,((n99:0.0018447900000000128,n100:0.0027748099999999887):0.011223470000000013,n101:0.006771890000000003):0.006530990000000014):0.0033977099999999982):0.0015550400000000075,((((((((n102:0.0051981500000000125,n103:0.0065332499999999905):0.0052163500000000085,n104:0.01371138999999999):0.0034952799999999895,(n105:0.0032480400000000076,n106:0.003891630000000007):0.006620669999999995):0.0021397999999999973,(n107:0.0045715899999999865,n108:0.016290510000000008):0.0023504000000000025):0.0006963000000000108,n109:0.006560480000000007):0.0006986499999999951,(((n110:0.0065651899999999985,n111:0.00000000999999999474):0.011071040000000004,n112:0.004819650000000009):0.004138489999999995,n113:0.005748959999999997):0.008340459999999994):0.002275130000000014,((n114:0.009028079999999994,n115:0.002982850000000009):0.002671480000000004,n116:0.0041988699999999934):0.00937657):0.0012258199999999886,(((n117:0.00000000999999999474,n118:0.00453690000000001):0.00812489999999999,n119:0.006627539999999987):0.0008639900000000089,n120:0.005585759999999995):0.009564569999999994):0.001980829999999989):0.0013370199999999943,n121:0.03891565999999999):0.0010830099999999954,(n122:0.0012179800000000074,n123:0.003199759999999996):0.02491157999999999):0.007054599999999994):0.0007870899999999903,n124:0.028093279999999998):0.0024373599999999995,n125:0.017503419999999992):0.020948679999999997,(((((((n126:0.00000000999999999474,n127:0.001952079999999995):0.0019425600000000098,n128:0.0011066999999999882):0.002216080000000009,((n129:0.0032588199999999956,n130:0.00265921999999999):0.001299660000000008,n131:0.0013413600000000137):0.0032632400000000006):0.0015377599999999991,n132:0.008672469999999988):0.006141549999999996,n133:0.013799919999999993):0.0011705800000000044,n134:0.014030480000000012):0.01490720000000001,(n135:0.014294379999999995,n136:0.004705879999999996):0.03439909999999999):0.005067240000000001):0.021010169999999995,((((((((n137:0.005482769999999998,n138:0.008754210000000012):0.0029024699999999903,n139:0.004414730000000006):0.001917000000000002,n140:0.006738340000000009):0.0005885499999999932,n141:0.009438720000000012):0.0013637999999999983,(n142:0.003513719999999998,n143:0.00286531000000001):0.007273019999999991):0.0014179400000000064,n144:0.009078639999999999):0.01622180000000001,((((n145:0.010847830000000003,n146:0.002420470000000008):0.013325759999999992,n147:0.009842220000000013):0.0017184399999999878,n148:0.01030412):0.0019207900000000055,((n149:0.00000000999999999474,n150:0.00000000999999999474):0.004878500000000008,n151:0.002800999999999998):0.0019287199999999949):0.010678670000000001):0.004370600000000002,((((n152:0.010704429999999987,n153:0.008454920000000005):0.010491310000000004,n154:0.009336700000000003):0.0,n155:0.017047530000000005):0.0011432200000000003,(n156:0.019112829999999997,n157:0.0031359400000000037):0.013636659999999995):0.0016416599999999892):0.04130795999999998):0.0018766199999999955,(((n158:0.006711839999999997,n159:0.00931433000000001):0.0038191399999999986,n160:0.011841800000000013):0.02951068000000001,n161:0.047283450000000005):0.0021480299999999675):0.0014294499999999988,((((((((((n162:0.008111409999999986,n163:0.003288599999999975):0.003958940000000022,n164:0.007827410000000007):0.0006899199999999828,n165:0.005371039999999994):0.0006925399999999915,(n166:0.007266540000000016,n167:0.00481469000000001):0.0039753899999999676):0.0040465900000000166,n168:0.01929539999999999):0.0007967799999999969,(((n169:0.0035442699999999883,n170:0.0020658400000000132):0.004885300000000009,n171:0.00748763999999999):0.0065478300000000045,((n172:0.003228540000000002,n173:0.005807040000000013):0.0010602599999999796,n174:0.002944610000000014):0.004508750000000006):0.0010465000000000058):0.006389990000000012,((((n175:0.005191599999999991,n176:0.0014408900000000002):0.005380400000000007,n177:0.013230400000000003):0.0026634900000000183,n178:0.015967220000000004):0.0009753899999999927,(n179:0.005563960000000007,n180:0.009316849999999988):0.0028697500000000042):0.008926020000000007):0.0011461299999999675,(n181:0.02189552,n182:0.030363219999999996):0.00202912999999999):0.004354950000000024,((((((n183:0.0006519500000000122,n184:0.00000000999999999474):0.0022023200000000076,n185:0.00000000999999999474):0.008626230000000012,n186:0.01625565000000001):0.0013579900000000034,(((n187:0.0014805400000000024,n188:0.00000000999999999474):0.003078629999999999,n189:0.008185990000000004):0.0012891299999999994,n190:0.010499089999999989):0.002395079999999994):0.003636329999999993,n191:0.011700729999999993):0.0,n192:0.012778499999999998):0.014164680000000013):0.0032053499999999957,n193:0.05154930000000002):0.005825619999999976):0.0030478500000000186,(((((n194:0.018007820000000008,n195:0.013857609999999992):0.0,n196:0.011290159999999994):0.008514159999999993,n197:0.015781849999999986):0.011097100000000026,n198:0.029468780000000028):0.005041909999999983,(n199:0.011915110000000007,n200:0.030479970000000023):0.00504760999999998):0.013763159999999997):0.013443860000000002,(((((((((((((((n201:0.007755139999999994,n202:0.00000000999999999474):0.01484605,(n203:0.008751270000000005,n204:0.00000000999999999474):0.0):0.00492534,n205:0.029765259999999988):0.0007921800000000034,((n206:0.004874569999999995,n207:0.03150179):0.002693710000000016,n208:0.011007500000000003):0.0038477399999999884):0.012232359999999998,n209:0.029275140000000005):0.01664962999999997,(n210:0.013656360000000006,n211:0.011701760000000005):0.019792629999999978):0.002568150000000047,((((n212:0.03461019999999998,n213:0.017366009999999987):0.014145000000000019,n214:0.016099489999999994):0.005119609999999997,n215:0.014054750000000005):0.005522419999999972,n216:0.024836449999999954):0.005290790000000045):0.002100769999999974,(((((n217:0.00000000999999999474,n218:0.00000000999999999474):0.002387429999999996,n219:0.003175299999999992):0.012705770000000005,((n220:0.003989629999999994,n221:0.005327500000000013):0.0043435899999999805,n222:0.011285299999999998):0.009774190000000016):0.0,(((n223:0.0021815700000000215,n224:0.00000000999999999474):0.0,n225:0.003445150000000008):0.010372279999999984,(n226:0.01120177,n227:0.01027573000000001):0.005587629999999982):0.002074500000000007):0.0006588100000000097,((n228:0.011774320000000005,n229:0.004180569999999995):0.005670419999999982,n230:0.011911349999999987):0.001377610000000029):0.025458629999999982):0.003929540000000009,n231:0.04090626):0.0005992899999999746,((((((((n232:0.004911410000000005,n233:0.0035208600000000145):0.00472404999999998,n234:0.010389150000000014):0.0026457699999999917,n235:0.01576016999999999):0.005670459999999988,(n236:0.020383580000000012,n237:0.01773161000000001):0.0020753599999999706):0.0006877200000000028,(n238:0.023165910000000012,n239:0.022019750000000005):0.001994809999999958):0.0011587000000000125,(((n240:0.008119630000000017,n241:0.004749070000000022):0.00974258,n242:0.008201349999999996):0.011050859999999996,(n243:0.01641173999999998,n244:0.014450529999999961):0.01131454000000004):0.0006785699999999895):0.0023741400000000246,(n245:0.024239399999999994,n246:0.004760509999999996):0.02607330000000002):0.004025069999999964,n247:0.03301494999999999):0.003217279999999989):0.0024689100000000463,(((((((((((((n248:0.00000000999999999474,n249:0.0037521600000000044):0.002367449999999993,n250:0.002054819999999985):0.0035961100000000135,n251:0.0021721500000000116):0.0,n252:0.003226250000000014):0.0014972500000000055,(n253:0.0021056799999999987,n254:0.003412040000000005):0.0033548200000000084):0.0029900399999999716,(((((n255:0.010372970000000009,n256:0.0027700699999999856):0.0028037900000000004,n257:0.0030678600000000056):0.0026562900000000056,n258:0.011776769999999992):0.0014012800000000047,n259:0.004002279999999997):0.0025838100000000197,n260:0.014460760000000017):0.0022975799999999658):0.001961070000000009,n261:0.005832830000000011):0.001990770000000003,((n262:0.00545037000000001,n263:0.00490351):0.002600559999999974,n264:0.01316649999999997):0.0013261300000000087):0.006468050000000003,n265:0.016856320000000008):0.010365780000000019,(((((((n266:0.011057790000000012,n267:0.0035595200000000105):0.0015658100000000008,n268:0.012861580000000011):0.002050109999999994,(n269:0.002791180000000004,n270:0.0018792200000000148):0.006379159999999995):0.0,n271:0.020496510000000023):0.0015279699999999896,n272:0.011534500000000003):0.0005526899999999946,(((n273:0.008384169999999996,n274:0.0011578700000000053):0.0021773900000000013,n275:0.007906279999999988):0.007943289999999992,(n276:0.009423550000000003,n277:0.007347629999999994):0.0025758200000000064):0.002987590000000012):0.0028431499999999887,n278:0.011726249999999994):0.0028362700000000296):0.006449880000000019,n279:0.029987260000000016):0.0,((n280:0.008001580000000008,n281:0.007758410000000021):0.004571119999999984,n282:0.017120289999999982):0.0021876600000000357):0.013364469999999962,n283:0.07517185999999998):0.005108890000000033):0.002339089999999988,(((((((((((((n284:0.0020654099999999898,n285:0.004454159999999985):0.0006491500000000427,n286:0.003942590000000024):0.01073586999999998,n287:0.009219650000000024):0.0022859900000000155,((n288:0.009611849999999977,n289:0.0029758400000000074):0.0021978799999999854,n290:0.008777569999999957):0.0041606500000000435):0.0016014799999999885,n291:0.009947600000000001):0.0006542600000000176,((((n292:0.0020455400000000123,n293:0.007883550000000017):0.006581799999999971,n294:0.012036820000000004):0.0021327899999999955,n295:0.01116779999999995):0.0008749100000000065,n296:0.004112919999999964):0.002738810000000036):0.003151809999999977,(((n297:0.004093930000000023,n298:0.0019484200000000063):0.00797572000000002,(n299:0.0058080300000000196,n300:0.0054831000000000185):0.0006514400000000031):0.0006941199999999648,n301:0.00528055999999999):0.007098060000000017):0.004096449999999974,((n302:0.009200479999999955,n303:0.020338949999999967):0.0030882600000000093,n304:0.011713200000000035):0.005511680000000019):0.004541519999999966,n305:0.01609737):0.0,((((n306:0.005849740000000048,n307:0.011767480000000052):0.0025710099999999847,n308:0.00966749):0.0020267399999999713,n309:0.016143309999999966):0.0,n310:0.01122314999999996):0.0011549900000000224):0.0,n311:0.010547489999999993):0.005446050000000036,((((((((n312:0.002133739999999995,n313:0.0011987999999999999):0.0024312300000000064,n314:0.0031824000000000296):0.003706429999999983,((n315:0.0036170799999999947,n316:0.0016864799999999902):0.006378610000000007,n317:0.0032824900000000268):0.003081559999999983):0.0010091999999999879,(((n318:0.00000000999999999474,n319:0.002101889999999995):0.006466190000000038,n320:0.006461209999999995):0.001996219999999993,n321:0.005363989999999985):0.00106046999999998):0.003191859999999991,n322:0.0038268599999999875):0.001014470000000045,n323:0.004245690000000024):0.0010222099999999679,(((n324:0.0021640200000000442,n325:0.0043432600000000154):0.0010512599999999983,n326:0.004273710000000042):0.0010867499999999697,n327:0.004303019999999991):0.0011045299999999925):0.015775380000000006,((n328:0.009843380000000013,n329:0.010340450000000001):0.0007624600000000203,n330:0.011425330000000011):0.008615949999999983):0.010009239999999975):0.011576359999999952,n331:0.032856529999999995):0.009442300000000015):0.009236520000000026,(n332:0.02722012999999998,n333:0.028453009999999973):0.010860599999999998):0.007636599999999993,n334:0.04754538999999999):0.009290399999999976,(((((((((n335:0.0024101599999999945,n336:0.0009132400000000096):0.004683980000000004,n337:0.010197819999999996):0.0,n338:0.00000000999999999474):0.0031402000000000097,n339:0.006709400000000004):0.009828549999999991,n340:0.032330129999999985):0.0034073799999999876,(n341:0.012071739999999997,n342:0.01765417999999999):0.0035692099999999893):0.01222392,((((n343:0.006638890000000008,n344:0.0020421800000000045):0.004282619999999987,n345:0.004267009999999988):0.0051139000000000046,n346:0.01715833):0.013851410000000008,n347:0.02280929000000001):0.011331079999999993):0.04470934999999998,(((((n348:0.0023075899999999983,n349:0.00203913):0.010914530000000006,n350:0.02484924999999999):0.0354969,n351:0.052746580000000015):0.003439379999999992,n352:0.03956129):0.00802773000000001,n353:0.05049787):0.03385477999999997):0.003654910000000011,n354:0.07226572):0.010013910000000015):0.011934040000000007):0.0051385599999999865,((((((((n355:0.0057104600000000005,n356:0.00831902000000001):0.001366489999999998,n357:0.010565049999999993):0.0,n358:0.0008266299999999949):0.010631820000000014,n359:0.014262140000000006):0.011426219999999987,n360:0.02282862999999999):0.004693890000000006,(n361:0.005848579999999992,n362:0.0053007300000000035):0.030310859999999995):0.01662158999999999,((((n363:0.00429932999999999,n364:0.0021458000000000033):0.008310700000000004,n365:0.01831693000000001):0.005942449999999988,n366:0.017555849999999984):0.006828959999999995,n367:0.03313425999999997):0.008723499999999995):0.0057508,((((((n368:0.0024855599999999978,n369:0.00230169999999999):0.001175079999999995,n370:0.00115475000000001):0.024291809999999997,n371:0.04344972):0.02083605999999999,n372:0.05406377000000001):0.0011169099999999987,(((n373:0.0035656199999999916,n374:0.006292120000000012):0.012184799999999996,n375:0.023763139999999988):0.018788359999999976,n376:0.04055322):0.0018124000000000196):0.014864630000000018,(n377:0.04145510999999999,n378:0.027409619999999996):0.008608060000000028):0.005012409999999967):0.00888785000000003):0.007729830000000021,n379:0.058199749999999995):0.03790033000000001,(((n380:0.007056260000000009,n381:0.013400350000000005):0.0014614400000000083,n382:0.020667629999999992):0.04683951,n383:0.047562679999999996):0.040322179999999985):0.00039476999999998874,n384:0.09670973):0.02644128000000001,((((n385:0.020885299999999996,n386:0.07944217000000003):0.008337120000000003,n387:0.10386166999999999):0.02796382,n388:0.072461):0.009876300000000005,n389:0.13579677):0.02078088):0.015135795);
END;
