# Supplementary material for: Muroid rodent phylogenetics: 900-species tree reveals increasing diversification rates
Source: PLoS One. 2017 Aug 16;12(8):e0183070. doi: 10.1371/journal.pone.0183070 (PMC5559066; doi:10.1371/journal.pone.0183070)
Supplement: S6 File — Scale bar equals probability of substitution. (TRE) [file pone.0183070.s014.tre]

#NEXUS
begin taxa;
	dimensions ntax=838;
	taxlabels
	Aegialomys_xanthaeolus_Peru
	Aegialomys_galapagoensis
	Aegialomys_xanthaeolus_Ecuador
	Nesoryzomys_swarthi
	Nesoryzomys_fernandinae
	Sigmodontomys_alfari
	Melanomys_caliginosus
	Melanomys_columbianus
	Melanomys_cf_idoneus
	Melanomys_chrysomelas
	Oryzomys_mexicanus
	Oryzomys_couesi
	Oryzomys_azuerensis
	Oryzomys_palustris
	Holochilus_charcarius
	Holochilus_sciureus
	Pseudoryzomys_simplex
	Holochilus_brasiliensis
	Sooretamys_angouya
	Nectomys_squamipes
	Nectomys_apicalis
	Amphinectomys_savamis
	Lundomys_molitor
	Drymoreomys_albimaculatus
	Oligoryzomys_nigripes
	Oligoryzomys_eliurus
	Oligoryzomys_stramineus
	Oligoryzomys_chacoensis
	Oligoryzomys_messorius
	Oligoryzomys_flavescens
	Oligoryzomys_fornesi
	Oligoryzomys_magellanicus
	Oligoryzomys_longicaudatus
	Oligoryzomys_andinus
	Oligoryzomys_destructor
	Oligoryzomys_moojeni
	Oligoryzomys_vegetus
	Oligoryzomys_microtis
	Neacomys_minutus
	Neacomys_musseri
	Neacomys_guianae
	Neacomys_dubosti
	Neacomys_spinosus
	Neacomys_paracou
	Microryzomys_minutus
	Oreoryzomys_balneator
	Zygodontomys_sp_2
	Zygodontomys_sp_1
	Zygodontomys_cherriei
	Zygodontomys_brevicauda
	Zygodontomys_microtinus
	Scolomys_melanops
	Scolomys_ucayalensis
	Eremoryzomys_polius
	Cerradomys_marinhus
	Cerradomys_maracajuensis
	Cerradomys_subflavus
	Cerradomys_scotti
	Handleyomys_intectus
	Oecomys_paricola
	Oecomys_roberti
	Oecomys_tapajinus
	Oecomys_trinitatis
	Oecomys_superans
	Oecomys_bicolor
	Oecomys_mamorae
	Oecomys_rutilus
	Oecomys_auyantepui
	Oecomys_catherinae
	Oecomys_rex
	Transandinomys_bolivaris
	Transandinomys_bombycinus
	Transandinomys_talamancae
	Euryoryzomys_nitidus
	Euryoryzomys_russatus
	Euryoryzomys_macconnelli
	Euryoryzomys_emmonsae
	Hylaeamys_acritus
	Hylaeamys_laticeps
	Hylaeamys_megacephalus
	Hylaeamys_perenensis
	Hylaeamys_yunganus
	Nephelomys_levipes
	Nephelomys_albigularis
	Nephelomys_keaysi
	Handleyomys_alfaroi
	Handleyomys_rostratus
	Handleyomys_saturatior
	Phyllotis_caprinus
	Phyllotis_limatus
	Phyllotis_xanthopygus_xanthopygus
	Phyllotis_bonariensis
	Phyllotis_xanthopygus_posticalis
	Phyllotis_magister
	Phyllotis_darwini
	Phyllotis_gerbillus
	Phyllotis_amicus
	Phyllotis_andium
	Phyllotis_haggardi
	Phyllotis_anitae
	Phyllotis_alisosiensis
	Tapecomys_wolffsohni
	Tapecomys_primus
	Loxodontomys_micropus
	Auliscomys_sublimis
	Auliscomys_pictus
	Salinomys_delicatus
	Andalgalomys_roigi
	Andalgalomys_pearsoni
	Phyllotis_osilae
	Eligmodontia_puerulus
	Eligmodontia_moreni
	Eligmodontia_hirtipes
	Eligmodontia_morgani
	Eligmodontia_bolsonensis
	Eligmodontia_typus
	Graomys_griseoflavus
	Graomys_centralis
	Graomys_chacoensis
	Graomys_domorum
	Calomys_tocantinsi
	Calomys_callosus
	Calomys_fecundus
	Calomys_venustus
	Calomys_expulsus
	Calomys_laucha
	Calomys_tener
	Calomys_hummelincki
	Calomys_lepidus
	Calomys_musculinus
	Calomys_sorellus
	Abrothrix_hershkovitzi
	Abrothrix_andinus
	Abrothrix_olivaceus
	Abrothrix_longipilis
	Abrothrix_jelskii
	Geoxus_valdivianus
	Pearsonomys_annectens
	Notiomys_edwardsii
	Chelemys_macronyx
	Delomys_collinus
	Delomys_dorsalis
	Delomys_sublineatus
	Reithrodon_auritus_Entre_Rios
	Reithrodon_auritus_Rio_Negro
	Wiedomys_pyrrhorhinos
	Juliomys_rimofrons
	Juliomys_pictipes
	Juliomys_ossitenuis
	Rhagomys_longilingua
	Rhagomys_rufescens
	Euneomys_mordax
	Euneomys_chinchilloides
	Irenomys_tarsalis
	Neotomys_ebriosus
	Punomys_kofordi
	Andinomys_edax
	Akodon_spegazzinii
	Akodon_boliviensis
	Akodon_sylvanus
	Akodon_lutescens
	Akodon_subfuscus
	Akodon_kofordi
	Akodon_fumeus
	Akodon_juninensis
	Akodon_paranaensis
	Akodon_mystax
	Akodon_reigi
	Akodon_montensis
	Akodon_azarae
	Akodon_cursor
	Akodon_philipmyersi
	Akodon_lindberghi
	Akodon_molinae
	Akodon_dolores
	Akodon_toba
	Akodon_dayi
	Akodon_iniscatus
	Akodon_orophilus_Junin
	Akodon_torques
	Akodon_mollis
	Akodon_orophilus_Amazonas
	Akodon_affinis
	Akodon_aerosus
	Akodon_glaucinus
	Akodon_simulator
	Akodon_tartareus
	Akodon_varius
	Akodon_albiventer
	Akodon_budini
	Akodon_siberiae
	Akodon_mimus
	Deltamys_kempi
	Akodon_serrensis
	Thaptomys_nigrita
	Thalpomys_lasiotis
	Thalpomys_cerradensis
	Necromys_temchuki
	Necromys_lasiurus
	Necromys_lenguarum
	Necromys_obscurus
	Necromys_lactens
	Necromys_urichi_Amazonas
	Necromys_urichi_Bolivar
	Necromys_amoenus
	Oxymycterus_josei
	Oxymycterus_rufus
	Oxymycterus_quaestor
	Oxymycterus_paramensis_Argentina
	Oxymycterus_paramensis_Peru
	Oxymycterus_hiska
	Oxymycterus_wayku
	Oxymycterus_nasutus
	Oxymycterus_hispidus
	Oxymycterus_dasytrichus
	Oxymycterus_amazonicus
	Oxymycterus_delator
	Juscelinomys_huanchacae
	Brucepattersonius_iheringi
	Brucepattersonius_igniventris
	Brucepattersonius_soricinus
	Blarinomys_breviceps_Bahia
	Blarinomys_breviceps_DElia
	Lenoxus_apicalis
	Bibimys_labiosus
	Scapteromys_tumidus
	Scapteromys_aquaticus
	Kunsia_tomentosus
	Thomasomys_daphne_LAC
	Thomasomys_sp_1
	Thomasomys_oreas
	Thomasomys_andersoni
	Thomasomys_gracilis
	Thomasomys_daphne_Puno
	Thomasomys_australis
	Thomasomys_erro
	Thomasomys_caudivarius
	Thomasomys_cinnameus
	Thomasomys_ischyrus
	Thomasomys_baeops
	Thomasomys_notatus
	Thomasomys_kalinowskii
	Thomasomys_sp_2
	Thomasomys_aureus
	Thomasomys_ladewi
	Thomasomys_macrotis
	Thomasomys_onkiro
	Chilomys_instans
	Rhipidomys_nitela
	Rhipidomys_masticalis
	Rhipidomys_emilae
	Rhipidomys_ipukensis
	Rhipidomys_gardneri
	Rhipidomys_cariri
	Rhipidomys_macrurus
	Rhipidomys_itoan
	Rhipidomys_sp_1
	Rhipidomys_tribei
	Rhipidomys_venezuelae
	Rhipidomys_leucodactylus
	Rhipidomys_venustus
	Rhipidomys_macconnelli
	Rhipidomys_wetzeli
	Sigmodon_mascotensis
	Sigmodon_arizonae
	Sigmodon_hispidus
	Sigmodon_alleni_Oaxaca
	Sigmodon_alleni_Michoacan
	Sigmodon_hirsutus
	Sigmodon_toltecus
	Sigmodon_ochrognathus
	Sigmodon_leucotis
	Sigmodon_fulviventer
	Sigmodon_peruanus
	Sigmodon_alstoni
	Tylomys_nudicaudus_Guatemala
	Tylomys_nudicaudus_El_Salv
	Tylomys_watsoni
	Ototylomys_phyllotis
	Nyctomys_sumichrasti
	Microtus_ochrogaster
	Microtus_californicus
	Microtus_pinetorum
	Microtus_richardsoni
	Microtus_chrotorrhinus
	Microtus_xanthognathus
	Microtus_pennsylvanicus
	Microtus_montanus
	Microtus_longicaudus
	Microtus_socialis
	Microtus_guentheri
	Microtus_schelkovnikovi
	Microtus_arvalis
	Microtus_thomasi
	Neodon_juldaschi
	Blanfordimys_bucharensis
	Microtus_agrestis
	Phaiomys_leucurus
	Neodon_irene
	Volemys_musseri
	Microtus_middendorffi
	Microtus_mongolicus
	Microtus_sachalinensis
	Microtus_maximowiczii
	Microtus_fortis
	Microtus_oeconomus
	Microtus_limnophilus
	Microtus_kikuchii
	Chionomys_nivalis
	Lasiopodomys_brandtii
	Lasiopodomys_mandarinus
	Lagurus_lagurus
	Ellobius_tancrei
	Dinaromys_bogdanovi
	Arvicola_amphibius
	Lemmiscus_curtatus
	Myodes_rutilus
	Myodes_gapperi
	Myodes_californicus
	Myodes_centralis
	Alticola_macrotis
	Myodes_glareolus
	Alticola_lemminus
	Alticola_strelzowi
	Alticola_semicanus
	Alticola_argentatus
	Alticola_barakshin
	Myodes_regulus
	Myodes_rufocanus
	Myodes_rex
	Myodes_andersoni
	Myodes_smithii
	Eothenomys_olitor
	Eothenomys_chinensis
	Eothenomys_proditor
	Eothenomys_custos
	Eothenomys_tarquinius
	Eothenomys_hintoni
	Eothenomys_sp_1
	Eothenomys_miletus
	Eothenomys_melanogaster_mainland
	Eothenomys_melanogaster_Taiwan
	Eothenomys_eva
	Eothenomys_sp_2
	Eothenomys_inez
	Neofiber_alleni
	Ondatra_zibethicus
	Dicrostonyx_hudsonius
	Dicrostonyx_groenlandicus
	Prometheomys_schaposchnikowi
	Arborimus_albipes
	Arborimus_longicaudus
	Phenacomys_intermedius
	Lemmus_lemmus
	Lemmus_sibricus
	Synaptomys_cooperi
	Myopus_schisticolor
	Synaptomys_borealis
	Mesocricetus_brandti
	Mesocricetus_newtoni
	Mesocricetus_raddei
	Mesocricetus_auratus
	Phodopus_campbelli
	Phodopus_sungorus
	Phodopus_roborovskii
	Cricetulus_kamensis
	Cricetus_cricetus
	Tscherskia_triton
	Allocricetulus_eversmanni
	Cricetulus_migratorius
	Cricetulus_griseus
	Cricetulus_barabensis
	Cricetulus_longicaudatus
	Peromyscus_crinitus
	Peromyscus_aztecus
	Peromyscus_cf_hylocetes
	Peromyscus_cf_spicilegus
	Peromyscus_winkelmanni
	Peromyscus_boylii
	Peromyscus_levipes
	Habromys_lophurus
	Habromys_lepturus
	Habromys_delicatulus
	Habromys_chinanteco
	Peromyscus_attwateri
	Peromyscus_difficilis
	Peromyscus_mexicanus_Costa_Rica
	Peromyscus_mexicanus_Veracruz
	Peromyscus_mayensis
	Peromyscus_furvus
	Podomys_floridanus
	Neotomodon_alstoni
	Peromyscus_truei
	Peromyscus_maniculatus_North
	Peromyscus_polionotus
	Peromyscus_keeni
	Peromyscus_melanotis
	Peromyscus_maniculatus_Calif
	Peromyscus_leucopus
	Peromyscus_gossypinus
	Peromyscus_fraterculus
	Peromyscus_eremicus
	Peromyscus_californicus
	Osgoodomys_banderanus
	Megadontomys_thomasi
	Megadontomys_cryophilus
	Peromyscus_polius
	Reithrodontomys_brevirostris
	Reithrodontomys_mexicanus
	Reithrodontomys_dariensis
	Reithrodontomys_spectabilis
	Reithrodontomys_gracilis
	Reithrodontomys_microdon
	Reithrodontomys_creper
	Reithrodontomys_sumichrasti
	Reithrodontomys_megalotis
	Reithrodontomys_humulis
	Reithrodontomys_fulvescens
	Isthmomys_pirrensis
	Onychomys_leucogaster
	Onychomys_arenicola
	Onychomys_torridus
	Neotoma_lepida
	Neotoma_bryanti
	Neotoma_devia
	Neotoma_fuscipes
	Neotoma_macrotis
	Neotoma_stephensi
	Neotoma_isthmica
	Neotoma_picta
	Neotoma_mexicana
	Neotoma_cinera
	Neotoma_floridana
	Neotoma_magister
	Neotoma_albigula
	Neotoma_goldmani
	Neotoma_leucodon
	Neotoma_micropus
	Hodomys_alleni
	Xenomys_nelsoni
	Ochrotomys_nuttalli
	Scotinomys_xerampelinus
	Scotinomys_teguina
	Baiomys_taylori
	Baiomys_musculus
	Meriones_crassus
	Meriones_rex
	Meriones_tristrami
	Meriones_libycus
	Meriones_chengi
	Meriones_meridianus
	Meriones_unguiculatus
	Rhombomys_opimus
	Meriones_persicus
	Meriones_tamariscinus
	Psammomys_obesus
	Psammomys_vexillaris
	Brachiones_przewalskii
	Gerbillus_latastei
	Gerbillus_tarabuli
	Gerbillus_nigeriae
	Gerbillus_gerbillus
	Dipodillus_simoni
	Dipodillus_dasyurus
	Dipodillus_campestris
	Sekeetamys_calurus
	Taterillus_arenarius
	Taterillus_pygargus
	Taterillus_gracilis
	Pachyuromys_duprasi
	Desmodilliscus_braueri
	Gerbilliscus_brantsii
	Gerbilliscus_afra
	Gerbilliscus_leucogaster
	Gerbilliscus_validus
	Gerbilliscus_kempi
	Gerbilliscus_gambiana
	Gerbilliscus_guineae
	Gerbillurus_vallinus
	Gerbillurus_tytonis
	Gerbillurus_setzeri
	Gerbillurus_paeba
	Gerbilliscus_nigricaudus
	Gerbilliscus_robustus
	Desmodillus_auricularis
	Tatera_indica
	Otomys_saundersiae
	Otomys_laminatus
	Otomys_irroratus
	Otomys_tropicalis
	Otomys_occidentalis
	Otomys_maximus
	Otomys_angoniensis
	Otomys_jacksoni
	Otomys_typus
	Otomys_lacustris
	Otomys_denti
	Myotomys_unisulcatus
	Myotomys_sloggetti
	Parotomys_brantsii
	Hybomys_lunaris
	Hybomys_univittatus
	Stochomys_longicaudatus
	Oenomys_hypoxanthus
	Grammomys_dolichurus
	Grammomys_cometes
	Grammomys_surdaster
	Grammomys_gazellae
	Grammomys_macmillani
	Grammomys_ibeanus
	Thallomys_paedulcus
	Thallomys_nigricauda
	Thallomys_loringi
	Aethomys_kaiseri
	Aethomys_chrysophilus
	Dephomys_defua
	Micaelamys_namaquensis
	Lemniscomys_bellieri
	Lemniscomys_macculus
	Lemniscomys_rosalia
	Lemniscomys_barbarus
	Lemniscomys_zebra
	Lemniscomys_striatus
	Arvicanthis_niloticus
	Arvicanthis_abyssinicus
	Arvicanthis_neumanni
	Arvicanthis_nairobae
	Mylomys_dybowskii
	Pelomys_fallax
	Rhabdomys_pumilio
	Rhabdomys_dilectus
	Desmomys_harringtoni
	Dasymys_incomtus
	Dasymys_rufulus
	Vandeleuria_oleracea
	Malacomys_cansdalei
	Malacomys_longipes
	Chiropodomys_gliroides
	Golunda_ellioti
	Praomys_tullbergi
	Praomys_misonnei
	Praomys_rostratus
	Praomys_hartwigi
	Praomys_petteri
	Praomys_daltoni
	Praomys_derooi
	Praomys_degraaffi
	Praomys_jacksoni
	Zelotomys_hildegardeae
	Colomys_goslingi
	Myomyscus_verreauxii
	Stenocephalemys_griseicauda
	Stenocephalemys_albipes
	Stenocephalemys_albocaudata
	Heimyscus_fumosus
	Mastomys_natalensis
	Mastomys_erythroleucus
	Mastomys_huberti
	Mastomys_coucha
	Mastomys_kollmannspergeri
	Myomyscus_yemeni
	Praomys_verschureni
	Hylomyscus_parvus
	Hylomyscus_alleni
	Hylomyscus_simus
	Hylomyscus_pamfi
	Hylomyscus_stella
	Hylomyscus_aeta
	Hylomyscus_denniae
	Hylomyscus_baeri
	Mastomys_pernanus
	Praomys_delectorum
	Tokudaia_osimensis
	Tokudaia_tokunoshimensis
	Tokudaia_muenninki
	Mus_minutoides
	Mus_tenellus
	Mus_musculoides
	Mus_gratus
	Mus_indutus
	Mus_mattheyi
	Mus_haussa
	Mus_baoulei
	Mus_sorella
	Mus_bufo
	Mus_setulosus
	Mus_pahari
	Mus_crociduroides
	Mus_saxicola
	Mus_macedonicus
	Mus_spicilegus
	Mus_musculus
	Mus_spretus
	Mus_lepidoides
	Mus_nitidulus
	Mus_booduga
	Mus_fragilicauda
	Mus_terricolor
	Mus_famulus
	Mus_cookii
	Mus_caroli
	Mus_cervicolor
	Apodemus_draco
	Apodemus_semotus
	Apodemus_latronum
	Apodemus_mystacinus
	Apodemus_chevrieri
	Apodemus_agrarius
	Apodemus_peninsulae
	Apodemus_speciosus
	Apodemus_uralensis
	Apodemus_pallipes
	Apodemus_flavicollis
	Apodemus_alpicola
	Apodemus_witherbyi
	Apodemus_gurkha
	Apodemus_argenteus
	Rattus_fuscipes
	Rattus_tunneyi
	Rattus_lutreolus
	Rattus_villosissimus
	Rattus_sordidus
	Rattus_novaeguineae
	Rattus_praetor
	Rattus_verecundus
	Rattus_leucopus
	Rattus_facetus
	Rattus_argentiventer
	Rattus_losea
	Rattus_tanezumi
	Rattus_tiomanicus
	Rattus_hoffmanni
	Rattus_exulans
	Rattus_andamanensis
	Rattus_norvegicus
	Rattus_nitidus
	Rattus_satarae
	Bandicota_indica
	Bandicota_bengalensis
	Bandicota_savilei
	Nesokia_indica
	Diplothrix_legata
	Limnomys_bryophilus
	Limnomys_sibuanus
	Tarsomys_apoensis
	Rattus_everetti
	Bullimus_gamay
	Bullimus_bagobus
	Bullimus_luzonicus
	Bunomys_chrysocomus
	Bunomys_penitus
	Paruromys_dominator
	Berylmys_bowersi
	Berylmys_berdmorei
	Sundamys_muelleri
	Niviventer_tenaster
	Niviventer_eha
	Niviventer_coninga
	Niviventer_confucianus
	Niviventer_brahma
	Niviventer_excelsior
	Niviventer_andersoni
	Niviventer_culteratus
	Niviventer_langbianis
	Niviventer_cremoriventer
	Niviventer_rapit
	Chiromyscus_chiropus
	Leopoldamys_neilli
	Leopoldamys_edwardsi
	Leopoldamys_sabanus
	Dacnomys_millardi
	Tonkinomys_daovantieni
	Melasmothrix_naso
	Crunomys_melanius
	Crunomys_suncoides
	Maxomys_dollmani
	Maxomys_musschenbroekii
	Maxomys_whiteheadi
	Maxomys_surifer
	Maxomys_rajah
	Maxomys_bartelsii
	Micromys_minutus
	Apomys_brownorum
	Apomys_sacobianus
	Apomys_banahao
	Apomys_minganensis
	Apomys_datae
	Apomys_abrae
	Apomys_zambalensis
	Apomys_aurorae
	Apomys_magnus
	Apomys_sierrae
	Apomys_gracilirostris
	Apomys_insignis
	Apomys_hylocoetes
	Apomys_camiguinensis
	Apomys_musculus
	Apomys_microdon
	Soricomys_kalinga
	Soricomys_montanus
	Soricomys_leonardocoi
	Soricomys_musseri
	Chrotomys_whiteheadi
	Chrotomys_gonzalesi
	Chrotomys_sibuyanensis
	Chrotomys_silaceus
	Rhynchomys_isarogensis
	Archboldomys_maximus
	Archboldomys_luzonensis
	Anisomys_imitator
	Macruromys_major
	Pogonomys_macrourus
	Chiruromys_vates
	Mastacomys_fuscus
	Pseudomys_hermannsburgensis
	Pseudomys_chapmani
	Pseudomys_australis
	Pseudomys_desertor
	Notomys_alexis
	Notomys_fuscus
	Pseudomys_shortridgei
	Zyzomys_argurus
	Melomys_rufescens
	Solomys_salebrosus
	Paramelomys_platyops
	Paramelomys_levipes
	Leggadina_forresti
	Uromys_caudimaculatus
	Mesembriomys_gouldii
	Conilurus_penicillatus
	Leporillus_conditor
	Xeromys_myoides
	Pseudohydromys_ellermani
	Leptomys_elegans
	Parahydromys_asper
	Hydromys_chrysogaster
	Abeomelomys_sevia
	Mallomys_rothschildi
	Mammelomys_lanosus
	Pogonomys_loriae
	Lorentzimys_nouhuysi
	Hyomys_goliath
	Batomys_granti
	Crateromys_heaneyi
	Batomys_salomonseni
	Carpomys_phaeurus
	Phloeomys_cumingi
	Millardia_kathleenae
	Millardia_meltada
	Cremnomys_cutchicus
	Hapalomys_delacouri
	Acomys_nesiotes
	Acomys_minous_GroupA
	Acomys_cahirinus
	Acomys_minous_GroupB
	Acomys_cilicicus
	Acomys_chudeaui
	Acomys_dimidiatus
	Acomys_johannis
	Acomys_perisvalli
	Acomys_ignitus
	Acomys_russatus
	Acomys_wilsoni
	Acomys_spinosissimus
	Lophuromys_brevicaudus
	Lophuromys_melanonyx
	Lophuromys_zena
	Lophuromys_aquilus
	Lophuromys_chrysopus
	Lophuromys_sikapusi
	Lophuromys_woosnami
	Uranomys_ruddi
	Deomys_ferrugineus
	Acomys_subspinosus
	Brachyuromys_betsileoensis
	Brachyuromys_ramirohitra
	Nesomys_audiberti
	Nesomys_rufus
	Hypogeomys_antimena
	Monticolomys_sp
	Monticolomys_koopmani
	Macrotarsomys_bastardi
	Eliurus_webbi
	Eliurus_minor
	Eliurus_myoxinus
	Eliurus_tanala
	Eliurus_ellermani
	Eliurus_antsingy
	Eliurus_carletoni
	Eliurus_majori
	Voalavo_gymnocaudus
	Eliurus_grandidieri
	Gymnuromys_roberti
	Brachytarsomys_villosa
	Brachytarsomys_albicauda
	Petromyscus_monticularis
	Petromyscus_collinus
	Mystromys_albicaudatus
	Calomyscus_bailwardi
	Calomyscus_baluchi
	Calomyscus_hotsoni
	Calomyscus_sp
	Dendromus_mesomelas
	Dendromus_insignis
	Dendromus_nyasae
	Dendromus_mystacalis
	Steatomys_krebsi
	Steatomys_parvus
	Saccostomus_campestris
	Beamys_hindei
	Beamys_major
	Cricetomys_gambianus
	Cricetomys_emini
	Malacothrix_typica
	Delanymys_brooksi
	Spalax_judaei
	Spalax_carmeli
	Spalax_leucodon
	Spalax_nehringi
	Spalax_galili
	Spalax_ehrenbergi
	Eospalax_cansus
	Eospalax_smithii
	Eospalax_rufescens
	Myospalax_psilurus
	Myospalax_aspalax
	Tachyoryctes_audax
	Tachyoryctes_splendens
	Tachyoryctes_akoliae
	Cannomys_badius
	Rhizomys_pruinosus
	Jaculus_jaculus
	Dipus_sagitta
	Allactaga_elater
	Allactaga_sibirica
	Napaeozapus_insignis
	Zapus_princeps
	Sicista_tianshanica
;
end;
begin trees;
	tree tree_1 = [&R] (((((((((((((((((((((((((((((Aegialomys_xanthaeolus_Peru:0.03410795441020653,Aegialomys_galapagoensis:0.013659576298505893):0.04943579291889044,Aegialomys_xanthaeolus_Ecuador:0.06239366188271278):0.17926273093845513,(Nesoryzomys_swarthi:0.24688554690783615,Nesoryzomys_fernandinae:0.1655328957721549):0.06462014957461859):0.07379872906763696,(((Sigmodontomys_alfari:0.075055753748…
end;
begin figtree;
	set appearance.backgroundColorAttribute="Default";
	set appearance.backgroundColour=#-1;
	set appearance.branchColorAttribute="User selection";
	set appearance.branchLineWidth=0.6;
	set appearance.branchMinLineWidth=0.0;
	set appearance.branchWidthAttribute="Fixed";
	set appearance.foregroundColour=#-16777216;
	set appearance.selectionColour=#-2144520576;
	set branchLabels.colorAttribute="User selection";
	set branchLabels.displayAttribute="Branch times";
	set branchLabels.fontName="sansserif";
	set branchLabels.fontSize=8;
	set branchLabels.fontStyle=0;
	set branchLabels.isShown=false;
	set branchLabels.significantDigits=4;
	set layout.expansion=0;
	set layout.layoutType="RECTILINEAR";
	set layout.zoom=0;
	set legend.attribute=null;
	set legend.fontSize=10.0;
	set legend.isShown=false;
	set legend.significantDigits=4;
	set nodeBars.barWidth=4.0;
	set nodeBars.displayAttribute=null;
	set nodeBars.isShown=false;
	set nodeLabels.colorAttribute="User selection";
	set nodeLabels.displayAttribute="Node ages";
	set nodeLabels.fontName="sansserif";
	set nodeLabels.fontSize=8;
	set nodeLabels.fontStyle=0;
	set nodeLabels.isShown=false;
	set nodeLabels.significantDigits=4;
	set nodeShape.colourAttribute=null;
	set nodeShape.isShown=false;
	set nodeShape.minSize=10.0;
	set nodeShape.scaleType=Width;
	set nodeShape.shapeType=Circle;
	set nodeShape.size=4.0;
	set nodeShape.sizeAttribute=null;
	set polarLayout.alignTipLabels=false;
	set polarLayout.angularRange=0;
	set polarLayout.rootAngle=0;
	set polarLayout.rootLength=100;
	set polarLayout.showRoot=true;
	set radialLayout.spread=0.0;
	set rectilinearLayout.alignTipLabels=false;
	set rectilinearLayout.curvature=0;
	set rectilinearLayout.rootLength=100;
	set scale.offsetAge=0.0;
	set scale.rootAge=1.0;
	set scale.scaleFactor=1.0;
	set scale.scaleRoot=false;
	set scaleAxis.automaticScale=true;
	set scaleAxis.fontSize=8.0;
	set scaleAxis.isShown=false;
	set scaleAxis.lineWidth=1.0;
	set scaleAxis.majorTicks=1.0;
	set scaleAxis.origin=0.0;
	set scaleAxis.reverseAxis=false;
	set scaleAxis.showGrid=true;
	set scaleBar.automaticScale=true;
	set scaleBar.fontSize=10.0;
	set scaleBar.isShown=true;
	set scaleBar.lineWidth=1.0;
	set scaleBar.scaleRange=0.0;
	set tipLabels.colorAttribute="User selection";
	set tipLabels.displayAttribute="Names";
	set tipLabels.fontName="sansserif";
	set tipLabels.fontSize=2;
	set tipLabels.fontStyle=0;
	set tipLabels.isShown=true;
	set tipLabels.significantDigits=4;
	set trees.order=false;
	set trees.orderType="increasing";
	set trees.rooting=false;
	set trees.rootingType="User Selection";
	set trees.transform=false;
	set trees.transformType="cladogram";
end;
